# Supplementary material for: The von Willebrand factor stamps plasmatic extracellular vesicles from glioblastoma patients
Source: Sci Rep. 2021 Nov 23;11:22792. doi: 10.1038/s41598-021-02254-7 (PMC8611030; doi:10.1038/s41598-021-02254-7)
Supplement: Supplementary file 1 — Supplementary Table S1. [file 41598_2021_2254_MOESM1_ESM.xlsx]

## Sheet: Sheet1
Supplementary Table 1. Raw data for label-free quantitative proteomics analysis
EVs from 1 ml of randomly chosen plasma of 3 GBM patients (GBM1-2-3) and healthy donors (Ctrl1-2-3) were prepared as described in methods and processed for label free proteomics (liquid chromatography with tandem mass spectrometry). For each identified protein (columns A-B, F-H), supplementary table reports peptide counts (unique or not, columns C-E, I-AD), sequence coverage (columns AE-AG, AS-AX…
Protein IDs	Majority protein IDs	Peptide counts (all)	Peptide counts (razor+unique)	Peptide counts (unique)	Protein names	Gene names	Fasta headers	Number of proteins	Peptides	Razor + unique peptides	Unique peptides	Peptides Ctrl1	Peptides Ctrl2	Peptides Ctrl3	Peptides GBM1	Peptides GBM2	Peptides GBM3	Razor + unique peptides Ctrl1	Razor + unique peptides Ctrl2	Razor + unique peptides Ctrl3	Razor + unique peptides GBM1	Razor + unique peptides GBM2	Razor + unique peptides GBM3	Unique peptides Ctrl1	Unique peptides Ctrl2	Unique peptides Ctrl3	Unique peptides GBM1	Unique peptides GBM2	Unique peptides GBM3	Sequence coverage [%]	Unique + razor sequence coverage [%]	Unique sequence coverage [%]	Mol. weight [kDa]	Sequence length	Sequence lengths	Q-value	Score	Identification type Ctrl1	Identification type Ctrl2	Identification type Ctrl3	Identification type GBM1	Identification type GBM2	Identification type GBM3	Sequence coverage Ctrl1 [%]	Sequence coverage Ctrl2 [%]	Sequence coverage Ctrl3 [%]	Sequence coverage GBM1 [%]	Sequence coverage GBM2 [%]	Sequence coverage GBM3 [%]
A0A075B6H9	A0A075B6H9	1	1	1		IGLV4-69	sp|A0A075B6H9|LV469_HUMAN Immunoglobulin lambda variable 4-69 OS=Homo sapiens OX=9606 GN=IGLV4-69 PE=1 SV=1	1	1	1	1	0	0	1	1	1	1	0	0	1	1	1	1	0	0	1	1	1	1	8.4	8.4	8.4	12.773	119	119	0.0032154	3.0467			By MS/MS	By matching	By MS/MS	By matching	0	0	8.4	8.4	8.4	8.4
A0A075B6K0;P01717;P01718	A0A075B6K0;P01717;P01718	2;1;1	2;1;1	2;1;1	Ig lambda chain V-IV region Hil;Ig lambda chain V-IV region Kern	IGLV3-16	sp|A0A075B6K0|LV316_HUMAN Immunoglobulin lambda variable 3-16 OS=Homo sapiens OX=9606 GN=IGLV3-16 PE=3 SV=2;sp|P01717|LV325_HUMAN Immunoglobulin lambda variable 3-25 OS=Homo sapiens OX=9606 GN=IGLV3-25 PE=1 SV=2;sp|P01718|LV327_HUMAN Immunoglobulin lambda	3	2	2	2	1	1	1	2	1	1	1	1	1	2	1	1	1	1	1	2	1	1	18.3	18.3	18.3	12.466	115	115;112;113	0.0045386	2.6449	By matching	By matching	By matching	By MS/MS	By MS/MS	By matching	9.6	9.6	9.6	18.3	9.6	9.6
A0A075B6K4;P01715	A0A075B6K4;P01715	2;1	2;1	2;1	Ig lambda chain V-IV region Bau	IGLV3-10	sp|A0A075B6K4|LV310_HUMAN Immunoglobulin lambda variable 3-10 OS=Homo sapiens OX=9606 GN=IGLV3-10 PE=3 SV=2;sp|P01715|LV301_HUMAN Immunoglobulin lambda variable 3-1 OS=Homo sapiens OX=9606 GN=IGLV3-1 PE=1 SV=2	2	2	2	2	1	1	2	1	1	2	1	1	2	1	1	2	1	1	2	1	1	2	19.1	19.1	19.1	12.441	115	115;115	0.0088626	2.3339	By matching	By matching	By MS/MS	By matching	By matching	By matching	7	7	19.1	7	7	19.1
A0A075B6K5;P80748	A0A075B6K5;P80748	1;1	1;1	1;1	Ig lambda chain V-III region LOI	IGLV3-9	sp|A0A075B6K5|LV39_HUMAN Immunoglobulin lambda variable 3-9 OS=Homo sapiens OX=9606 GN=IGLV3-9 PE=3 SV=1;sp|P80748|LV321_HUMAN Immunoglobulin lambda variable 3-21 OS=Homo sapiens OX=9606 GN=IGLV3-21 PE=1 SV=2	2	1	1	1	1	0	1	0	1	1	1	0	1	0	1	1	1	0	1	0	1	1	13.9	13.9	13.9	12.332	115	115;117	0	44.526	By MS/MS		By MS/MS		By MS/MS	By MS/MS	13.9	0	13.9	0	13.9	13.9
A0A075B6P5;A0A087WW87;P01615;P01614;A0A075B6S6;P06310	A0A075B6P5;A0A087WW87;P01615;P01614;A0A075B6S6;P06310	2;2;2;2;1;1	2;2;2;2;1;1	1;1;1;1;0;0	Ig kappa chain V-II region FR;Ig kappa chain V-II region Cum;Ig kappa chain V-II region RPMI 6410	IGKV2D-28;IGKV2-40;IGKV2D-30	sp|A0A075B6P5|KV228_HUMAN Immunoglobulin kappa variable 2-28 OS=Homo sapiens OX=9606 GN=IGKV2-28 PE=3 SV=1;sp|A0A087WW87|KV240_HUMAN Immunoglobulin kappa variable 2-40 OS=Homo sapiens OX=9606 GN=IGKV2-40 PE=3 SV=2;sp|P01615|KVD28_HUMAN Immunoglobulin kappa	6	2	2	1	1	2	2	2	2	2	1	2	2	2	2	2	1	1	1	1	1	1	16.7	16.7	5.8	12.957	120	120;121;120;121;120;120	0	7.6248	By matching	By MS/MS	By MS/MS	By MS/MS	By MS/MS	By MS/MS	5.8	16.7	16.7	16.7	16.7	16.7
P0DP08;A0A075B6R2;P0DP07;P0DP06;A0A0C4DH41;A0A087WSY4;P01825;P06331;P01824	P0DP08;A0A075B6R2;P0DP07;P0DP06;A0A0C4DH41;A0A087WSY4;P01825;P06331;P01824	1;1;1;1;1;1;1;1;1	1;1;1;1;1;1;1;1;1	1;1;1;1;1;1;1;1;1	Ig heavy chain V-II region NEWM;Ig heavy chain V-II region ARH-77;Ig heavy chain V-II region WAH	IGHV4-4;IGHV4-61;IGHV4-31	sp|P0DP08|HVD82_HUMAN Immunoglobulin heavy variable 4-38-2 OS=Homo sapiens OX=9606 GN=IGHV4-38-2 PE=3 SV=1;sp|A0A075B6R2|HV404_HUMAN Immunoglobulin heavy variable 4-4 OS=Homo sapiens OX=9606 GN=IGHV4-4 PE=3 SV=2;sp|P0DP07|HV431_HUMAN Immunoglobulin heavy v	9	1	1	1	0	1	0	1	0	1	0	1	0	1	0	1	0	1	0	1	0	1	13.7	13.7	13.7	13.016	117	117;117;118;118;118;118;116;123;125	0	4.8947		By MS/MS		By MS/MS		By MS/MS	0	13.7	0	13.7	0	13.7
A0A0C4DH68;A0A075B6R9	A0A0C4DH68;A0A075B6R9	2;2	2;2	1;1		IGKV2-24;IGKV2D-24	sp|A0A0C4DH68|KV224_HUMAN Immunoglobulin kappa variable 2-24 OS=Homo sapiens OX=9606 GN=IGKV2-24 PE=3 SV=1;sp|A0A075B6R9|KVD24_HUMAN Probable non-functional immunoglobulin kappa variable 2D-24 OS=Homo sapiens OX=9606 GN=IGKV2D-24 PE=5 SV=1	2	2	2	1	1	2	2	2	2	2	1	2	2	2	2	2	0	1	1	1	1	1	16.7	16.7	10.8	13.079	120	120;120	0	4.8927	By matching	By MS/MS	By MS/MS	By MS/MS	By MS/MS	By MS/MS	5.8	16.7	16.7	16.7	16.7	16.7
A0A0A0MRZ8;P04433	A0A0A0MRZ8;P04433	2;2	2;2	2;2	Ig kappa chain V-III region VG	IGKV3D-11	sp|A0A0A0MRZ8|KVD11_HUMAN Immunoglobulin kappa variable 3D-11 OS=Homo sapiens OX=9606 GN=IGKV3D-11 PE=3 SV=6;sp|P04433|KV311_HUMAN Immunoglobulin kappa variable 3-11 OS=Homo sapiens OX=9606 GN=IGKV3-11 PE=1 SV=1	2	2	2	2	1	1	1	1	2	2	1	1	1	1	2	2	1	1	1	1	2	2	26.1	26.1	26.1	12.625	115	115;115	0	4.2643	By MS/MS	By MS/MS	By MS/MS	By MS/MS	By MS/MS	By MS/MS	7.8	7.8	7.8	7.8	26.1	26.1
A0A0B4J1V0;A0A0B4J1Y9;A0A0B4J1V6	A0A0B4J1V0	3;1;1	3;1;1	3;1;1		IGHV3-15	sp|A0A0B4J1V0|HV315_HUMAN Immunoglobulin heavy variable 3-15 OS=Homo sapiens OX=9606 GN=IGHV3-15 PE=3 SV=1	3	3	3	3	1	1	1	1	1	3	1	1	1	1	1	3	1	1	1	1	1	3	27.7	27.7	27.7	12.926	119	119;119;119	0	6.9413	By MS/MS	By MS/MS	By MS/MS	By MS/MS	By MS/MS	By MS/MS	5.9	5.9	5.9	5.9	5.9	27.7
A0A0B4J1X5	A0A0B4J1X5	3	3	1		IGHV3-74	sp|A0A0B4J1X5|HV374_HUMAN Immunoglobulin heavy variable 3-74 OS=Homo sapiens OX=9606 GN=IGHV3-74 PE=3 SV=1	1	3	3	1	2	3	2	2	2	2	2	3	2	2	2	2	1	1	1	1	1	1	23.1	23.1	6	12.839	117	117	0	10.647	By MS/MS	By MS/MS	By MS/MS	By MS/MS	By MS/MS	By MS/MS	15.4	23.1	15.4	15.4	15.4	15.4
P0DP01;A0A0C4DH29;A0A0B4J2H0;P01743;P01742	P0DP01;A0A0C4DH29;A0A0B4J2H0;P01743;P01742	1;1;1;1;1	1;1;1;1;1	1;1;1;1;1	Ig heavy chain V-I region HG3;Ig heavy chain V-I region EU	IGHV1-3;IGHV1-69-2	sp|P0DP01|HV108_HUMAN Immunoglobulin heavy variable 1-8 OS=Homo sapiens OX=9606 GN=IGHV1-8 PE=3 SV=1;sp|A0A0C4DH29|HV103_HUMAN Immunoglobulin heavy variable 1-3 OS=Homo sapiens OX=9606 GN=IGHV1-3 PE=3 SV=1;sp|A0A0B4J2H0|HV69D_HUMAN Immunoglobulin heavy var	5	1	1	1	0	0	1	1	1	1	0	0	1	1	1	1	0	0	1	1	1	1	9.4	9.4	9.4	12.992	117	117;117;117;117;117	0	11.547			By MS/MS	By MS/MS	By MS/MS	By matching	0	0	9.4	9.4	9.4	9.4
A0A0C4DH38;A0A0J9YXX1	A0A0C4DH38	3;1	3;1	3;1		IGHV5-51	sp|A0A0C4DH38|HV551_HUMAN Immunoglobulin heavy variable 5-51 OS=Homo sapiens OX=9606 GN=IGHV5-51 PE=3 SV=1	2	3	3	3	1	2	3	2	2	2	1	2	3	2	2	2	1	2	3	2	2	2	37.6	37.6	37.6	12.674	117	117;117	0	11.674	By matching	By MS/MS	By MS/MS	By MS/MS	By MS/MS	By MS/MS	12.8	26.5	37.6	26.5	26.5	26.5
A0A0C4DH72;A0A0C4DH73;P01599;P04432;P01611;P01597	A0A0C4DH72;A0A0C4DH73;P01599;P04432;P01611;P01597	2;1;1;1;1;1	2;1;1;1;1;1	2;1;1;1;1;1	Ig kappa chain V-I region Gal;Ig kappa chain V-I region Daudi;Ig kappa chain V-I region Wes;Ig kappa chain V-I region DEE	IGKV1-6;IGKV1-12	sp|A0A0C4DH72|KV106_HUMAN Immunoglobulin kappa variable 1-6 OS=Homo sapiens OX=9606 GN=IGKV1-6 PE=3 SV=1;sp|A0A0C4DH73|KV112_HUMAN Immunoglobulin kappa variable 1-12 OS=Homo sapiens OX=9606 GN=IGKV1-12 PE=3 SV=1;sp|P01599|KV117_HUMAN Immunoglobulin kappa v	6	2	2	2	1	1	2	1	2	1	1	1	2	1	2	1	1	1	2	1	2	1	23.9	23.9	23.9	12.697	117	117;117;117;117;117;117	0	15.765	By matching	By MS/MS	By MS/MS	By MS/MS	By MS/MS	By matching	13.7	13.7	23.9	13.7	23.9	13.7
A0A0J9YX35	A0A0J9YX35	1	1	1			sp|A0A0J9YX35|HV64D_HUMAN Immunoglobulin heavy variable 3-64D OS=Homo sapiens OX=9606 GN=IGHV3-64D PE=3 SV=1	1	1	1	1	1	1	1	0	0	0	1	1	1	0	0	0	1	1	1	0	0	0	9.4	9.4	9.4	12.822	117	117	1	-2	By matching	By matching	By MS/MS				9.4	9.4	9.4	0	0	0
A0A1B0GUS4;P68036-2;P68036;P68036-3	A0A1B0GUS4;P68036-2;P68036;P68036-3	1;1;1;1	1;1;1;1	1;1;1;1	Ubiquitin-conjugating enzyme E2 L3	UBE2L3	sp|A0A1B0GUS4|UB2L5_HUMAN Ubiquitin-conjugating enzyme E2 L5 OS=Homo sapiens OX=9606 GN=UBE2L5 PE=2 SV=1;sp|P68036-2|UB2L3_HUMAN Isoform 2 of Ubiquitin-conjugating enzyme E2 L3 OS=Homo sapiens OX=9606 GN=UBE2L3;sp|P68036|UB2L3_HUMAN Ubiquitin-conjugating e	4	1	1	1	0	0	1	0	1	0	0	0	1	0	1	0	0	0	1	0	1	0	14.3	14.3	14.3	17.875	154	154;122;154;212	0	6.8495			By MS/MS		By MS/MS		0	0	14.3	0	14.3	0
A0FGR8-4;A0FGR8-2;A0FGR8;A0FGR8-6	A0FGR8-4;A0FGR8-2;A0FGR8;A0FGR8-6	1;1;1;1	1;1;1;1	1;1;1;1	Extended synaptotagmin-2	ESYT2	sp|A0FGR8-4|ESYT2_HUMAN Isoform 4 of Extended synaptotagmin-2 OS=Homo sapiens OX=9606 GN=ESYT2;sp|A0FGR8-2|ESYT2_HUMAN Isoform 2 of Extended synaptotagmin-2 OS=Homo sapiens OX=9606 GN=ESYT2;sp|A0FGR8|ESYT2_HUMAN Extended synaptotagmin-2 OS=Homo sapiens OX=	4	1	1	1	0	0	1	0	1	1	0	0	1	0	1	1	0	0	1	0	1	1	2.5	2.5	2.5	59.403	527	527;893;921;942	0.0017212	3.6384			By matching		By MS/MS	By MS/MS	0	0	2.5	0	2.5	2.5
A0M8Q6	A0M8Q6	4	1	1	Ig lambda-7 chain C region	IGLC7	sp|A0M8Q6|IGLC7_HUMAN Immunoglobulin lambda constant 7 OS=Homo sapiens OX=9606 GN=IGLC7 PE=1 SV=3	1	4	1	1	3	4	3	4	3	4	1	1	1	1	1	1	1	1	1	1	1	1	46.2	9.4	9.4	11.253	106	106	0.0032626	3.1075	By matching	By MS/MS	By MS/MS	By matching	By MS/MS	By MS/MS	41.5	46.2	41.5	46.2	41.5	46.2
A6NEC2;P55786	A6NEC2;P55786	1;1	1;1	1;1	Puromycin-sensitive aminopeptidase-like protein;Puromycin-sensitive aminopeptidase	NPEPPSL1;NPEPPS	sp|A6NEC2|PSAL_HUMAN Puromycin-sensitive aminopeptidase-like protein OS=Homo sapiens OX=9606 GN=NPEPPSL1 PE=2 SV=3;sp|P55786|PSA_HUMAN Puromycin-sensitive aminopeptidase OS=Homo sapiens OX=9606 GN=NPEPPS PE=1 SV=2	2	1	1	1	0	0	1	0	0	0	0	0	1	0	0	0	0	0	1	0	0	0	2.7	2.7	2.7	53.747	478	478;919	0.0099715	2.168			By MS/MS				0	0	2.7	0	0	0
A6NHL2-2;A6NHL2	A6NHL2-2;A6NHL2	4;4	1;1	1;1	Tubulin alpha chain-like 3	TUBAL3	sp|A6NHL2-2|TBAL3_HUMAN Isoform 2 of Tubulin alpha chain-like 3 OS=Homo sapiens OX=9606 GN=TUBAL3;sp|A6NHL2|TBAL3_HUMAN Tubulin alpha chain-like 3 OS=Homo sapiens OX=9606 GN=TUBAL3 PE=1 SV=2	2	4	1	1	1	3	3	3	4	2	0	0	0	0	1	0	0	0	0	0	1	0	9.1	4.2	4.2	45.517	406	406;446	0.0089021	2.4384	By matching	By matching	By matching	By matching	By MS/MS	By matching	2.2	4.9	4.9	4.9	9.1	4.9
B2RUZ4	B2RUZ4	2	2	2	Small integral membrane protein 1	SMIM1	sp|B2RUZ4|SMIM1_HUMAN Small integral membrane protein 1 OS=Homo sapiens OX=9606 GN=SMIM1 PE=1 SV=1	1	2	2	2	1	1	1	2	1	2	1	1	1	2	1	2	1	1	1	2	1	2	35.9	35.9	35.9	8.749	78	78	0	11.038	By matching	By matching	By MS/MS	By matching	By MS/MS	By MS/MS	20.5	15.4	15.4	35.9	15.4	35.9
P0DOX8;B9A064;P0CG04	P0DOX8;B9A064;P0CG04	7;7;6	3;3;2	3;3;2	Immunoglobulin lambda-like polypeptide 5;Ig lambda-1 chain C regions	IGLL5;IGLC1	sp|P0DOX8|IGL1_HUMAN Immunoglobulin lambda-1 light chain OS=Homo sapiens OX=9606 PE=1 SV=1;sp|B9A064|IGLL5_HUMAN Immunoglobulin lambda-like polypeptide 5 OS=Homo sapiens OX=9606 GN=IGLL5 PE=2 SV=2;sp|P0CG04|IGLC1_HUMAN Immunoglobulin lambda constant 1 OS=H	3	7	3	3	4	6	6	6	6	7	2	3	3	2	3	3	2	3	3	2	3	3	42.6	17.1	17.1	22.83	216	216;214;106	0	15.931	By matching	By MS/MS	By MS/MS	By MS/MS	By MS/MS	By MS/MS	22.2	33.3	40.3	33.8	40.3	42.6
CON__crap_maxquant|63_kDa_protein|Bos_taurus|ENSBTAP00000038253|ENSEMBL	CON__crap_maxquant|63_kDa_protein|Bos_taurus|ENSBTAP00000038253|ENSEMBL	15	1	1				1	15	1	1	14	14	12	13	13	13	1	0	0	0	0	0	1	0	0	0	0	0	17.8	1.8	1.8	63.165	606	606	1	-2	By MS/MS	By matching	By matching	By matching	By matching	By matching	16.2	16	14.2	14.2	14.4	14.2
CON__crap_maxquant|Alpha-2-HS-glycoprotein|Bos_taurus|P12763|Swissprot	CON__crap_maxquant|Alpha-2-HS-glycoprotein|Bos_taurus|P12763|Swissprot	2	2	2				1	2	2	2	2	2	0	1	0	1	2	2	0	1	0	1	2	2	0	1	0	1	7	7	7	38.418	359	359	0	5.4552	By MS/MS	By MS/MS		By matching		By MS/MS	7	7	0	2.8	0	2.8
CON__crap_maxquant|Alpha-S2-casein|Bos_taurus|P02663-2|Swissprot;CON__crap_thegpm|Alpha-S2-casein|Bos_taurus|P02663-1|Uniprot	CON__crap_maxquant|Alpha-S2-casein|Bos_taurus|P02663-2|Swissprot;CON__crap_thegpm|Alpha-S2-casein|Bos_taurus|P02663-1|Uniprot	9;9	9;9	9;9			;	2	9	9	9	8	2	6	6	5	9	8	2	6	6	5	9	8	2	6	6	5	9	45.9	45.9	45.9	24.348	207	207;222	0	25.227	By MS/MS	By matching	By MS/MS	By MS/MS	By MS/MS	By MS/MS	35.3	10.6	32.9	34.3	22.2	45.9
CON__crap_maxquant|Beta-casein|Bos_taurus|P02666-2|Swissprot;CON__crap_thegpm|Beta-casein|Bos_taurus|P02666-1|Uniprot	CON__crap_maxquant|Beta-casein|Bos_taurus|P02666-2|Swissprot;CON__crap_thegpm|Beta-casein|Bos_taurus|P02666-1|Uniprot	3;3	3;3	3;3			;	2	3	3	3	3	1	1	2	0	2	3	1	1	2	0	2	3	1	1	2	0	2	20.1	20.1	20.1	23.583	209	209;224	0	19.584	By MS/MS	By matching	By matching	By MS/MS		By MS/MS	20.1	3.3	3.3	12.4	0	16.7
CON__crap_maxquant|Beta-lactoglobulin|Bos_taurus|P02754|Swissprot	CON__crap_maxquant|Beta-lactoglobulin|Bos_taurus|P02754|Swissprot	7	7	7				1	7	7	7	6	0	0	3	3	7	6	0	0	3	3	7	6	0	0	3	3	7	55.6	55.6	55.6	18.281	162	162	0	26.195	By MS/MS			By matching	By MS/MS	By MS/MS	39.5	0	0	16.7	33.3	55.6
CON__crap_maxquant|Coagulation_factor_V|Bos_taurus|Q28107|Swissprot	CON__crap_maxquant|Coagulation_factor_V|Bos_taurus|Q28107|Swissprot	9	1	1				1	9	1	1	7	8	9	7	8	8	0	1	1	1	1	1	0	1	1	1	1	1	4.2	0.6	0.6	248.98	2211	2211	0	9.2319	By matching	By MS/MS	By MS/MS	By matching	By MS/MS	By MS/MS	2.8	3.4	4.2	3.4	3.7	3.8
CON__crap_maxquant|Filaggrin|Homo_sapiens|P20930|Swissprot;P20930	CON__crap_maxquant|Filaggrin|Homo_sapiens|P20930|Swissprot;P20930	6;6	6;6	6;6	Filaggrin	FLG	;sp|P20930|FILA_HUMAN Filaggrin OS=Homo sapiens OX=9606 GN=FLG PE=1 SV=3	2	6	6	6	6	6	4	6	3	5	6	6	4	6	3	5	6	6	4	6	3	5	1.3	1.3	1.3	435.16	4061	4061;4061	0	13.87	By MS/MS	By MS/MS	By MS/MS	By MS/MS	By matching	By MS/MS	1.3	1.3	1	1.3	0.8	1.1
CON__crap_maxquant|Filaggrin-2|Homo_sapiens|Q5D862|Swissprot;Q5D862	CON__crap_maxquant|Filaggrin-2|Homo_sapiens|Q5D862|Swissprot;Q5D862	11;11	11;11	11;11	Filaggrin-2	FLG2	;sp|Q5D862|FILA2_HUMAN Filaggrin-2 OS=Homo sapiens OX=9606 GN=FLG2 PE=1 SV=1	2	11	11	11	10	9	7	11	4	9	10	9	7	11	4	9	10	9	7	11	4	9	9.8	9.8	9.8	248.07	2391	2391;2391	0	39.875	By MS/MS	By MS/MS	By MS/MS	By MS/MS	By MS/MS	By MS/MS	7.3	8.9	7.7	9.8	2.3	8.7
CON__crap_maxquant|Hemoglobin_subunit_alpha|Bos_taurus|P01966|Swissprot	CON__crap_maxquant|Hemoglobin_subunit_alpha|Bos_taurus|P01966|Swissprot	4	1	1				1	4	1	1	4	4	4	3	3	3	1	1	1	0	0	0	1	1	1	0	0	0	33.1	10.6	10.6	15.184	142	142	0.01016	2.2304	By MS/MS	By MS/MS	By matching	By matching	By matching	By matching	33.1	33.1	33.1	22.5	22.5	22.5
CON__crap_maxquant|Hornerin|Homo_sapiens|Q86YZ3|Swissprot;Q86YZ3	CON__crap_maxquant|Hornerin|Homo_sapiens|Q86YZ3|Swissprot;Q86YZ3	29;29	29;29	29;29	Hornerin	HRNR	;sp|Q86YZ3|HORN_HUMAN Hornerin OS=Homo sapiens OX=9606 GN=HRNR PE=1 SV=2	2	29	29	29	24	27	24	26	21	28	24	27	24	26	21	28	24	27	24	26	21	28	26.5	26.5	26.5	282.39	2850	2850;2850	0	282.71	By MS/MS	By MS/MS	By MS/MS	By MS/MS	By MS/MS	By MS/MS	20.8	22.7	20.9	24.2	19.2	25.1
CON__crap_maxquant|Kappa-casein|Bos_taurus|P02668-2|Swissprot;CON__crap_thegpm|Kappa-casein|Bos_taurus|P02668-1|Uniprot	CON__crap_maxquant|Kappa-casein|Bos_taurus|P02668-2|Swissprot;CON__crap_thegpm|Kappa-casein|Bos_taurus|P02668-1|Uniprot	3;3	3;3	3;3			;	2	3	3	3	3	0	0	3	1	3	3	0	0	3	1	3	3	0	0	3	1	3	23.1	23.1	23.1	18.974	169	169;190	0	83.825	By MS/MS			By MS/MS	By matching	By MS/MS	23.1	0	0	23.1	10.7	23.1
CON__crap_thegpm|Keratin,_type_I_cuticular_Ha1|Homo_sapiens|Q15323|Uniprot;CON__crap_maxquant|Keratin,_type_I_cuticular_Ha1|Homo_sapiens|Q9UE12|TrEMBL;Q15323;Q14532;CON__crap_thegpm|Keratin,_type_I_cuticular_Ha2|Homo_sapiens|Q14532|Uniprot	CON__crap_thegpm|Keratin,_type_I_cuticular_Ha1|Homo_sapiens|Q15323|Uniprot;CON__crap_maxquant|Keratin,_type_I_cuticular_Ha1|Homo_sapiens|Q9UE12|TrEMBL;Q15323	9;9;9;4;3	2;2;2;1;1	1;1;1;0;0	Keratin, type I cuticular Ha1	KRT31	;;sp|Q15323|K1H1_HUMAN Keratin, type I cuticular Ha1 OS=Homo sapiens OX=9606 GN=KRT31 PE=1 SV=3	5	9	2	1	9	7	4	5	1	2	2	1	0	1	0	1	1	0	0	0	0	0	22.8	5.8	2.6	47.232	416	416;416;416;448;448	0	4.6686	By MS/MS	By MS/MS	By matching	By MS/MS	By matching	By matching	22.8	16.3	7.5	10.6	1.7	4.8
CON__crap_maxquant|Keratin,_type_I_cuticular_Ha1|Mus_musculus|A2A5Y0|TrEMBL;CON__crap_thegpm|Keratin,_type_I_cuticular_Ha7|Homo_sapiens|O76014-1|Uniprot;CON__crap_thegpm|Keratin,_type_I_cuticular_Ha8|Homo_sapiens|O76015|Uniprot;CON__crap_maxquant|Keratin,_type_I_cuticular_Ha7|Homo_sapiens|O76014-2|Swissprot;O76014;O76015	CON__crap_maxquant|Keratin,_type_I_cuticular_Ha1|Mus_musculus|A2A5Y0|TrEMBL;CON__crap_thegpm|Keratin,_type_I_cuticular_Ha7|Homo_sapiens|O76014-1|Uniprot;CON__crap_thegpm|Keratin,_type_I_cuticular_Ha8|Homo_sapiens|O76015|Uniprot;CON__crap_maxquant|Keratin,_type_I_cuticular_Ha7|Homo_sapiens|O76014-2|Swissprot;O76014;O76015	6;3;3;3;3;3	1;1;1;1;1;1	0;0;0;0;0;0	Keratin, type I cuticular Ha7;Keratin, type I cuticular Ha8	KRT37;KRT38	;;;;sp|O76014|KRT37_HUMAN Keratin, type I cuticular Ha7 OS=Homo sapiens OX=9606 GN=KRT37 PE=3 SV=3;sp|O76015|KRT38_HUMAN Keratin, type I cuticular Ha8 OS=Homo sapiens OX=9606 GN=KRT38 PE=1 SV=3	6	6	1	0	5	6	3	3	1	1	0	1	0	0	0	0	0	0	0	0	0	0	14.4	2.9	0	47.117	416	416;449;456;471;449;456	0	9.3907	By matching	By MS/MS	By matching	By matching	By matching	By matching	11.5	14.4	5.8	5.8	1.7	1.7
CON__crap_thegpm|Keratin,_type_I_cuticular_Ha4|Homo_sapiens|O76011|Uniprot;CON__crap_maxquant|Keratin,_type_I_cuticular_Ha4|Homo_sapiens|Q8IUT8|TrEMBL;O76011	CON__crap_thegpm|Keratin,_type_I_cuticular_Ha4|Homo_sapiens|O76011|Uniprot;CON__crap_maxquant|Keratin,_type_I_cuticular_Ha4|Homo_sapiens|Q8IUT8|TrEMBL;O76011	10;10;10	7;7;7	3;3;3	Keratin, type I cuticular Ha4	KRT34	;;sp|O76011|KRT34_HUMAN Keratin, type I cuticular Ha4 OS=Homo sapiens OX=9606 GN=KRT34 PE=1 SV=2	3	10	7	3	10	6	3	3	0	0	7	3	0	0	0	0	3	1	0	0	0	0	25.6	19.5	7.9	44.689	394	394;436;436	0	14.142	By MS/MS	By matching	By matching	By matching			25.6	12.7	6.1	6.1	0	0
CON__crap_maxquant|Keratin,_type_I_cytoskeletal_10|Homo_sapiens|P13645-2|Swissprot;P13645;CON__crap_thegpm|Keratin,_type_I_cytoskeletal_10|Homo_sapiens|P13645-1|Uniprot;CON__crap_maxquant|Keratin,_type_I_cytoskeletal_28|Homo_sapiens|Q7Z3Y7|Swissprot;Q7Z3Y7;CON__crap_maxquant|Keratin,_type_I_cytoskeletal_24|Homo_sapiens|Q2M2I5|Swissprot;Q2M2I5;CON__crap_maxquant|Keratin,_type_I_cytoskeletal_28|Bos…	CON__crap_maxquant|Keratin,_type_I_cytoskeletal_10|Homo_sapiens|P13645-2|Swissprot;P13645;CON__crap_thegpm|Keratin,_type_I_cytoskeletal_10|Homo_sapiens|P13645-1|Uniprot	49;49;48;6;6;4;4;3;2;2	49;49;48;6;6;4;4;3;2;2	28;28;27;1;1;0;0;0;0;0	Keratin, type I cytoskeletal 10	KRT10	;sp|P13645|K1C10_HUMAN Keratin, type I cytoskeletal 10 OS=Homo sapiens OX=9606 GN=KRT10 PE=1 SV=6;	10	49	49	28	42	45	38	42	36	40	42	45	38	42	36	40	23	25	22	24	20	23	66.9	66.9	53.8	59.51	593	593;584;593;486;464;525;525;464;450;450	0	323.31	By MS/MS	By MS/MS	By MS/MS	By MS/MS	By MS/MS	By MS/MS	60.5	60.5	61.7	64.2	53.3	55.8
CON__crap_maxquant|Keratin,_type_I_cytoskeletal_13|Homo_sapiens|P13646-1|Swissprot	CON__crap_maxquant|Keratin,_type_I_cytoskeletal_13|Homo_sapiens|P13646-1|Swissprot	18	1	1				1	18	1	1	10	9	6	18	5	8	1	0	0	1	0	1	1	0	0	1	0	1	38.9	1.5	1.5	49.586	458	458	1	-2	By matching	By matching	By matching	By MS/MS	By matching	By MS/MS	14.4	12.9	10.9	38.9	9.4	12.7
CON__crap_maxquant|Keratin,_type_I_cytoskeletal_14|Homo_sapiens|P02533|Swissprot;P02533;CON__crap_maxquant|Keratin,_type_I_cytoskeletal_19|Mus_musculus|P19001|Swissprot;CON__crap_maxquant|Type_I_epidermal_keratin_mRNA,_3'end|Mus_musculus|Q61782|TrEMBL;CON__crap_maxquant|Keratin,_type_I_cytoskeletal_18|Mus_musculus|P05784|Swissprot;CON__crap_maxquant|Keratin,_type_I_cytoskeletal_20|Mus_musculus|Q9…	CON__crap_maxquant|Keratin,_type_I_cytoskeletal_14|Homo_sapiens|P02533|Swissprot;P02533	42;42;6;5;2;2;1;1;1;1;1;1	36;36;3;5;0;2;1;0;1;1;0;0	10;10;0;2;0;0;0;0;0;0;0;0	Keratin, type I cytoskeletal 14	KRT14	;sp|P02533|K1C14_HUMAN Keratin, type I cytoskeletal 14 OS=Homo sapiens OX=9606 GN=KRT14 PE=1 SV=4	12	42	36	10	38	39	30	35	32	36	33	34	26	31	28	31	8	9	8	8	8	8	69.1	63.8	24.8	51.621	472	472;472;403;93;423;431;295;468;255;295;430;468	0	323.31	By MS/MS	By MS/MS	By MS/MS	By MS/MS	By MS/MS	By MS/MS	68.6	68.6	62.3	67.2	61	67.2
CON__crap_maxquant|Keratin,_type_I_cytoskeletal_16|Homo_sapiens|P08779|Swissprot;P08779;CON__crap_maxquant|Keratin,_type_I_cytoskeletal_16|Mus_musculus|Q9Z2K1|Swissprot;CON__crap_maxquant|Keratin_16|Mus_musculus|Q3ZAW8|TrEMBL	CON__crap_maxquant|Keratin,_type_I_cytoskeletal_16|Homo_sapiens|P08779|Swissprot;P08779	40;40;13;13	24;24;5;5	22;22;5;5	Keratin, type I cytoskeletal 16	KRT16	;sp|P08779|K1C16_HUMAN Keratin, type I cytoskeletal 16 OS=Homo sapiens OX=9606 GN=KRT16 PE=1 SV=4	4	40	24	22	32	37	26	32	33	32	17	23	15	19	21	18	16	21	13	17	19	16	69.8	50.7	50.7	51.267	473	473;473;469;474	0	292.56	By MS/MS	By MS/MS	By MS/MS	By MS/MS	By MS/MS	By MS/MS	62.2	69.3	52.9	60	61.5	58.6
Q04695;CON__crap_maxquant|Keratin,_type_I_cytoskeletal_17|Homo_sapiens|Q04695|Swissprot;CON__crap_maxquant|Keratin,_type_I_cytoskeletal_23|Mus_musculus|Q99PS0|Swissprot	Q04695;CON__crap_maxquant|Keratin,_type_I_cytoskeletal_17|Homo_sapiens|Q04695|Swissprot	31;31;1	16;16;1	5;5;0	Keratin, type I cytoskeletal 17	KRT17	sp|Q04695|K1C17_HUMAN Keratin, type I cytoskeletal 17 OS=Homo sapiens OX=9606 GN=KRT17 PE=1 SV=2;	3	31	16	5	27	31	22	26	23	26	12	16	10	12	11	12	5	5	5	5	5	5	60.6	39.6	13.9	48.105	432	432;432;422	0	137.12	By MS/MS	By MS/MS	By MS/MS	By MS/MS	By MS/MS	By MS/MS	52.8	60.6	45.8	50.5	48.6	55.3
CON__crap_maxquant|Keratin,_type_I_cytoskeletal_19|Homo_sapiens|P08727|Swissprot;P08727	CON__crap_maxquant|Keratin,_type_I_cytoskeletal_19|Homo_sapiens|P08727|Swissprot;P08727	11;11	1;1	1;1	Keratin, type I cytoskeletal 19	KRT19	;sp|P08727|K1C19_HUMAN Keratin, type I cytoskeletal 19 OS=Homo sapiens OX=9606 GN=KRT19 PE=1 SV=4	2	11	1	1	10	10	8	11	9	10	0	0	0	1	0	0	0	0	0	1	0	0	19	2.2	2.2	44.091	400	400;400	1	-2	By matching	By matching	By matching	By MS/MS	By matching	By matching	16.8	16.8	14.5	19	14.5	16.8
CON__crap_maxquant|Keratin,_type_I_cytoskeletal_23|Homo_sapiens|Q9C075|Swissprot;Q9C075;Q9C075-2	CON__crap_maxquant|Keratin,_type_I_cytoskeletal_23|Homo_sapiens|Q9C075|Swissprot;Q9C075	3;3;1	1;1;1	1;1;1	Keratin, type I cytoskeletal 23	KRT23	;sp|Q9C075|K1C23_HUMAN Keratin, type I cytoskeletal 23 OS=Homo sapiens OX=9606 GN=KRT23 PE=1 SV=2	3	3	1	1	2	3	2	3	1	1	0	1	0	1	0	0	0	1	0	1	0	0	8.5	4.7	4.7	48.131	422	422;422;285	0.0032895	3.1664	By matching	By MS/MS	By matching	By MS/MS	By matching	By matching	3.8	8.5	3.8	8.5	2.1	2.1
CON__crap_maxquant|Keratin,_type_I_cytoskeletal_27|Homo_sapiens|Q7Z3Y8|Swissprot;Q7Z3Y8	CON__crap_maxquant|Keratin,_type_I_cytoskeletal_27|Homo_sapiens|Q7Z3Y8|Swissprot;Q7Z3Y8	5;5	1;1	1;1	Keratin, type I cytoskeletal 27	KRT27	;sp|Q7Z3Y8|K1C27_HUMAN Keratin, type I cytoskeletal 27 OS=Homo sapiens OX=9606 GN=KRT27 PE=1 SV=2	2	5	1	1	5	5	3	4	2	4	1	1	0	0	0	1	1	1	0	0	0	1	7.6	2	2	49.823	459	459;459	1	-2	By MS/MS	By matching	By matching	By matching	By matching	By MS/MS	7.6	7.6	5.7	5.7	3.9	7.6
CON__crap_maxquant|Keratin,_type_I_cytoskeletal_42|Mus_musculus|Q6IFX2|Swissprot	CON__crap_maxquant|Keratin,_type_I_cytoskeletal_42|Mus_musculus|Q6IFX2|Swissprot	20	1	1				1	20	1	1	17	20	16	18	17	19	0	1	1	0	1	1	0	1	1	0	1	1	32.1	4	4	50.133	452	452	0.0087848	2.2744	By matching	By MS/MS	By MS/MS	By matching	By MS/MS	By matching	27.9	32.1	30.5	28.3	30.5	30.8
CON__crap_thegpm|Keratin,_type_II_cuticular_Hb6|Homo_sapiens|O43790|Uniprot;CON__crap_maxquant|Keratin,_type_II_cuticular_Hb3|Homo_sapiens|Q6NT21|TrEMBL;CON__crap_thegpm|Keratin,_type_II_cuticular_Hb1|Homo_sapiens|Q14533|Uniprot;O43790;P78385;Q14533;CON__crap_thegpm|Keratin,_type_II_cuticular_Hb3|Homo_sapiens|P78385|Uniprot;A6NCN2;P14136-3;P14136;P14136-2	CON__crap_thegpm|Keratin,_type_II_cuticular_Hb6|Homo_sapiens|O43790|Uniprot;CON__crap_maxquant|Keratin,_type_II_cuticular_Hb3|Homo_sapiens|Q6NT21|TrEMBL;CON__crap_thegpm|Keratin,_type_II_cuticular_Hb1|Homo_sapiens|Q14533|Uniprot;O43790;P78385;Q14533;CON__crap_thegpm|Keratin,_type_II_cuticular_Hb3|Homo_sapiens|P78385|Uniprot;A6NCN2	12;12;12;12;12;12;11;7;1;1;1	2;2;2;2;2;2;1;1;0;0;0	2;2;2;2;2;2;1;1;0;0;0	Keratin, type II cuticular Hb6;Keratin, type II cuticular Hb3;Keratin, type II cuticular Hb1;Putative keratin-87 protein	KRT86;KRT83;KRT81;KRT87P	;;;sp|O43790|KRT86_HUMAN Keratin, type II cuticular Hb6 OS=Homo sapiens OX=9606 GN=KRT86 PE=1 SV=1;sp|P78385|KRT83_HUMAN Keratin, type II cuticular Hb3 OS=Homo sapiens OX=9606 GN=KRT83 PE=1 SV=2;sp|Q14533|KRT81_HUMAN Keratin, type II cuticular Hb1 OS=Homo	11	12	2	2	12	12	1	6	1	4	2	2	0	1	0	0	2	2	0	1	0	0	21.4	5.6	5.6	53.5	486	486;493;505;486;493;505;493;255;431;432;438	0	6.7743	By MS/MS	By MS/MS	By matching	By matching	By matching	By matching	21.4	21.4	1.4	12.3	1.4	6.4
CON__crap_maxquant|Keratin,_type_II_cuticular_Hb4|Homo_sapiens|Q6ISB0|TrEMBL;CON__crap_thegpm|Keratin,_type_II_cuticular_Hb4|Homo_sapiens|Q9NSB2|Uniprot;Q9NSB2	CON__crap_maxquant|Keratin,_type_II_cuticular_Hb4|Homo_sapiens|Q6ISB0|TrEMBL;CON__crap_thegpm|Keratin,_type_II_cuticular_Hb4|Homo_sapiens|Q9NSB2|Uniprot;Q9NSB2	7;7;7	2;2;2	2;2;2	Keratin, type II cuticular Hb4	KRT84	;;sp|Q9NSB2|KRT84_HUMAN Keratin, type II cuticular Hb4 OS=Homo sapiens OX=9606 GN=KRT84 PE=2 SV=2	3	7	2	2	3	5	4	3	4	4	0	0	2	0	0	0	0	0	2	0	0	0	10	5.8	5.8	64.842	600	600;600;600	0.0032949	3.1988	By matching	By matching	By MS/MS	By matching	By matching	By matching	2.7	4.2	8.2	2.7	3.5	4.2
CON__crap_maxquant|Keratin,_type_II_cytoskeletal_1b|Homo_sapiens|Q7Z794|Swissprot;Q7Z794	CON__crap_maxquant|Keratin,_type_II_cytoskeletal_1b|Homo_sapiens|Q7Z794|Swissprot;Q7Z794	20;20	15;15	11;11	Keratin, type II cytoskeletal 1b	KRT77	;sp|Q7Z794|K2C1B_HUMAN Keratin, type II cytoskeletal 1b OS=Homo sapiens OX=9606 GN=KRT77 PE=2 SV=3	2	20	15	11	16	20	7	14	7	12	11	15	4	9	2	7	8	11	3	6	1	5	31.5	26.5	19.2	61.802	578	578;578	0	49.743	By MS/MS	By MS/MS	By matching	By MS/MS	By matching	By MS/MS	25.4	31.5	11.9	22.5	8.8	18.2
CON__crap_maxquant|Keratin,_type_II_cytoskeletal_4|Homo_sapiens|P19013|Swissprot;P19013	CON__crap_maxquant|Keratin,_type_II_cytoskeletal_4|Homo_sapiens|P19013|Swissprot;P19013	11;11	6;6	5;5	Keratin, type II cytoskeletal 4	KRT4	;sp|P19013|K2C4_HUMAN Keratin, type II cytoskeletal 4 OS=Homo sapiens OX=9606 GN=KRT4 PE=1 SV=5	2	11	6	5	4	6	5	10	5	4	1	1	1	5	1	0	1	1	1	4	1	0	20	13	10.9	63.91	594	594;520	0	38.104	By MS/MS	By MS/MS	By matching	By MS/MS	By MS/MS	By matching	5.6	8.6	7.2	18.5	6.9	5.7
CON__crap_maxquant|Keratin,_type_II_cytoskeletal_5|Bos_taurus|Q5XQN5|Swissprot	CON__crap_maxquant|Keratin,_type_II_cytoskeletal_5|Bos_taurus|Q5XQN5|Swissprot	42	1	0				1	42	1	0	38	41	30	34	33	36	0	1	0	0	0	0	0	0	0	0	0	0	44.8	1.5	0	62.936	601	601	1	-2	By matching	By MS/MS	By matching	By matching	By matching	By matching	41.9	44.8	37.9	41.6	34.6	42.6
CON__crap_maxquant|Keratin,_type_II_cytoskeletal_5|Homo_sapiens|P13647|Swissprot;P13647	CON__crap_maxquant|Keratin,_type_II_cytoskeletal_5|Homo_sapiens|P13647|Swissprot;P13647	52;52	39;39	8;8	Keratin, type II cytoskeletal 5	KRT5	;sp|P13647|K2C5_HUMAN Keratin, type II cytoskeletal 5 OS=Homo sapiens OX=9606 GN=KRT5 PE=1 SV=3	2	52	39	8	46	51	34	42	40	43	35	38	26	33	29	33	6	8	4	7	6	6	60.3	50.8	10	62.378	590	590;590	0	175.21	By MS/MS	By MS/MS	By MS/MS	By MS/MS	By MS/MS	By MS/MS	56.6	60.3	50.3	57.5	48.8	58.5
CON__crap_maxquant|Keratin,_type_II_cytoskeletal_6A|Homo_sapiens|P02538|Swissprot;P02538;CON__crap_maxquant|Keratin,_type_II_cytoskeletal_79|Mus_musculus|Q8VED5|TrEMBL;CON__crap_maxquant|Keratin,_type_II_cytoskeletal_4|Mus_musculus|P07744|Swissprot;CON__crap_maxquant|Similar_to_Keratin,_type_II_cytoskeletal_8|Tax_Id=9606|HIT000292931|ENSEMBL;CON__crap_maxquant|Keratin,_type_II_cytoskeletal_7|Mus_…	CON__crap_maxquant|Keratin,_type_II_cytoskeletal_6A|Homo_sapiens|P02538|Swissprot;P02538	48;48;13;10;5;5;4;4;4;4;2;2	3;3;1;1;0;0;0;0;0;0;0;0	2;2;0;0;0;0;0;0;0;0;0;0	Keratin, type II cytoskeletal 6A	KRT6A	;sp|P02538|K2C6A_HUMAN Keratin, type II cytoskeletal 6A OS=Homo sapiens OX=9606 GN=KRT6A PE=1 SV=3	12	48	3	2	41	48	36	39	41	41	2	3	2	2	2	2	2	2	2	2	2	2	56.9	5.7	3.5	60.044	564	564;564;531;525;443;457;99;469;469;469;963;1026	0	6.8072	By MS/MS	By MS/MS	By matching	By MS/MS	By MS/MS	By MS/MS	53.4	56.9	53.7	53.9	52	55.9
CON__crap_maxquant|Keratin,_type_II_cytoskeletal_6B|Homo_sapiens|P04259|Swissprot	CON__crap_maxquant|Keratin,_type_II_cytoskeletal_6B|Homo_sapiens|P04259|Swissprot	48	1	0				1	48	1	0	41	48	35	38	40	41	1	1	0	0	0	1	0	0	0	0	0	0	56.9	3	0	59.998	564	564	0	7.2241	By matching	By MS/MS	By matching	By matching	By matching	By matching	53.4	56.9	50.7	50.9	48.9	55.9
CON__crap_maxquant|Keratin,_type_II_cytoskeletal_6C|Homo_sapiens|P48668|Swissprot;P48668	CON__crap_maxquant|Keratin,_type_II_cytoskeletal_6C|Homo_sapiens|P48668|Swissprot;P48668	48;48	24;24	0;0	Keratin, type II cytoskeletal 6C	KRT6C	;sp|P48668|K2C6C_HUMAN Keratin, type II cytoskeletal 6C OS=Homo sapiens OX=9606 GN=KRT6C PE=1 SV=3	2	48	24	0	41	48	36	39	41	41	21	24	21	21	21	23	0	0	0	0	0	0	56.9	37.1	0	60.024	564	564;564	0	158.94	By MS/MS	By MS/MS	By MS/MS	By MS/MS	By MS/MS	By MS/MS	53.4	56.9	53.7	53.9	52	55.9
CON__crap_maxquant|Keratin,_type_II_cytoskeletal_73|Homo_sapiens|Q32MB2|TrEMBL;Q86Y46;CON__crap_maxquant|Keratin,_type_II_cytoskeletal_74|Homo_sapiens|Q7RTS7|Swissprot;Q7RTS7;Q86Y46-2;CON__crap_maxquant|Keratin,_type_II_cytoskeletal_71|Homo_sapiens|Q3SY84|Swissprot;Q3SY84	CON__crap_maxquant|Keratin,_type_II_cytoskeletal_73|Homo_sapiens|Q32MB2|TrEMBL;Q86Y46;CON__crap_maxquant|Keratin,_type_II_cytoskeletal_74|Homo_sapiens|Q7RTS7|Swissprot;Q7RTS7;Q86Y46-2;CON__crap_maxquant|Keratin,_type_II_cytoskeletal_71|Homo_sapiens|Q3SY84|Swissprot;Q3SY84	7;7;6;6;5;4;4	1;1;1;1;1;1;1	0;0;0;0;0;0;0	Keratin, type II cytoskeletal 73;Keratin, type II cytoskeletal 74;Keratin, type II cytoskeletal 71	KRT73;KRT74;KRT71	;sp|Q86Y46|K2C73_HUMAN Keratin, type II cytoskeletal 73 OS=Homo sapiens OX=9606 GN=KRT73 PE=1 SV=1;;sp|Q7RTS7|K2C74_HUMAN Keratin, type II cytoskeletal 74 OS=Homo sapiens OX=9606 GN=KRT74 PE=1 SV=2;sp|Q86Y46-2|K2C73_HUMAN Isoform 2 of Keratin, type II cyto	7	7	1	0	5	6	5	6	4	5	1	1	1	1	1	1	0	0	0	0	0	0	9.6	2.2	0	58.923	540	540;540;529;529;381;523;523	0	7.1741	By MS/MS	By MS/MS	By MS/MS	By MS/MS	By MS/MS	By MS/MS	5.6	7.4	7	9.4	5.4	7.2
CON__crap_maxquant|Keratin,_type_II_cytoskeletal_78|Homo_sapiens|Q8N1N4-2|Swissprot;Q8N1N4;Q8N1N4-2	CON__crap_maxquant|Keratin,_type_II_cytoskeletal_78|Homo_sapiens|Q8N1N4-2|Swissprot;Q8N1N4;Q8N1N4-2	16;16;14	12;12;10	12;12;10	Keratin, type II cytoskeletal 78	KRT78	;sp|Q8N1N4|K2C78_HUMAN Keratin, type II cytoskeletal 78 OS=Homo sapiens OX=9606 GN=KRT78 PE=1 SV=2;sp|Q8N1N4-2|K2C78_HUMAN Isoform 2 of Keratin, type II cytoskeletal 78 OS=Homo sapiens OX=9606 GN=KRT78	3	16	12	12	13	16	10	13	9	11	11	12	7	10	7	8	11	12	7	10	7	8	26.9	23	23	56.964	521	521;520;410	0	29	By MS/MS	By MS/MS	By MS/MS	By MS/MS	By MS/MS	By MS/MS	24.2	26.9	19	25.1	14.4	18.6
CON__crap_maxquant|Keratin,_type_II_cytoskeletal_80|Homo_sapiens|Q6KB66-1|Swissprot;Q6KB66-2;Q6KB66;Q6KB66-3;CON__crap_maxquant|Keratin,_type_II_cytoskeletal_80|Mus_musculus|Q0VBK2|TrEMBL	CON__crap_maxquant|Keratin,_type_II_cytoskeletal_80|Homo_sapiens|Q6KB66-1|Swissprot;Q6KB66-2;Q6KB66;Q6KB66-3;CON__crap_maxquant|Keratin,_type_II_cytoskeletal_80|Mus_musculus|Q0VBK2|TrEMBL	6;6;6;5;3	6;6;6;5;3	6;6;6;5;3	Keratin, type II cytoskeletal 80	KRT80	;sp|Q6KB66-2|K2C80_HUMAN Isoform 2 of Keratin, type II cytoskeletal 80 OS=Homo sapiens OX=9606 GN=KRT80;sp|Q6KB66|K2C80_HUMAN Keratin, type II cytoskeletal 80 OS=Homo sapiens OX=9606 GN=KRT80 PE=1 SV=2;sp|Q6KB66-3|K2C80_HUMAN Isoform 3 of Keratin, type II	5	6	6	6	5	5	2	5	3	5	5	5	2	5	3	5	5	5	2	5	3	5	13.7	13.7	13.7	50.525	452	452;422;452;487;452	0	29.555	By MS/MS	By MS/MS	By matching	By MS/MS	By MS/MS	By MS/MS	11.7	12.2	5.8	12.2	8.6	12.2
CON__crap_maxquant|streptavidin|synthetic_construct|ALT10444.1|GenBank	CON__crap_maxquant|streptavidin|synthetic_construct|ALT10444.1|GenBank	1	1	1				1	1	1	1	1	1	1	1	0	1	1	1	1	1	0	1	1	1	1	1	0	1	6.9	6.9	6.9	16.622	160	160	0.0017271	3.6758	By MS/MS	By MS/MS	By MS/MS	By MS/MS		By MS/MS	6.9	6.9	6.9	6.9	0	6.9
CON__crap_maxquant|Trypsin-1|Homo_sapiens|P07477|Swissprot;P07477;Q8NHM4;P07478	CON__crap_maxquant|Trypsin-1|Homo_sapiens|P07477|Swissprot;P07477;Q8NHM4;P07478	2;2;1;1	1;1;1;1	1;1;1;1	Trypsin-1;Alpha-trypsin chain 1;Alpha-trypsin chain 2;Putative trypsin-6;Trypsin-2	PRSS1;PRSS3P2;PRSS2	;sp|P07477|TRY1_HUMAN Trypsin-1 OS=Homo sapiens OX=9606 GN=PRSS1 PE=1 SV=1;sp|Q8NHM4|TRY6_HUMAN Putative trypsin-6 OS=Homo sapiens OX=9606 GN=PRSS3P2 PE=5 SV=2;sp|P07478|TRY2_HUMAN Trypsin-2 OS=Homo sapiens OX=9606 GN=PRSS2 PE=1 SV=1	4	2	1	1	2	2	2	1	2	2	1	1	1	0	1	1	1	1	1	0	1	1	11.3	8.1	8.1	26.558	247	247;247;247;247	0.0033445	3.2467	By MS/MS	By MS/MS	By MS/MS	By matching	By MS/MS	By MS/MS	11.3	11.3	11.3	3.2	11.3	11.3
CON__crap_thegpm|Alpha-S1-casein|Bos_taurus|P02662|Uniprot	CON__crap_thegpm|Alpha-S1-casein|Bos_taurus|P02662|Uniprot	8	8	8				1	8	8	8	8	4	7	7	6	7	8	4	7	7	6	7	8	4	7	7	6	7	38.8	38.8	38.8	24.529	214	214	0	60.767	By MS/MS	By MS/MS	By MS/MS	By MS/MS	By MS/MS	By MS/MS	38.8	20.6	36.9	38.8	33.2	35
CON__crap_thegpm|Keratin,_type_I_cuticular_Ha3-II|Homo_sapiens|Q14525|Uniprot;Q14525	CON__crap_thegpm|Keratin,_type_I_cuticular_Ha3-II|Homo_sapiens|Q14525|Uniprot;Q14525	9;9	1;1	1;1	Keratin, type I cuticular Ha3-II	KRT33B	;sp|Q14525|KT33B_HUMAN Keratin, type I cuticular Ha3-II OS=Homo sapiens OX=9606 GN=KRT33B PE=1 SV=3	2	9	1	1	9	7	4	4	1	1	1	1	0	0	0	0	1	1	0	0	0	0	22.8	3.2	3.2	46.213	404	404;404	0	5.2019	By MS/MS	By matching	By matching	By matching	By matching	By matching	22.8	15.1	7.7	7.7	1.7	1.7
CON__crap_thegpm|Keratin,_type_I_cuticular_Ha5|Homo_sapiens|Q92764|Uniprot;Q92764	CON__crap_thegpm|Keratin,_type_I_cuticular_Ha5|Homo_sapiens|Q92764|Uniprot;Q92764	4;4	2;2	1;1	Keratin, type I cuticular Ha5	KRT35	;sp|Q92764|KRT35_HUMAN Keratin, type I cuticular Ha5 OS=Homo sapiens OX=9606 GN=KRT35 PE=2 SV=5	2	4	2	1	1	4	1	1	1	1	0	2	0	0	0	0	0	1	0	0	0	0	10.8	5.4	3.1	47.596	425	425;455	0	5.9503	By matching	By MS/MS	By matching	By matching	By matching	By matching	1.6	10.8	1.6	1.6	1.6	1.6
CON__crap_thegpm|Keratin,_type_I_cuticular_Ha6|Homo_sapiens|O76013|Uniprot;O76013-2;O76013	CON__crap_thegpm|Keratin,_type_I_cuticular_Ha6|Homo_sapiens|O76013|Uniprot;O76013-2;O76013	6;6;6	2;2;2	1;1;1	Keratin, type I cuticular Ha6	KRT36	;sp|O76013-2|KRT36_HUMAN Isoform 2 of Keratin, type I cuticular Ha6 OS=Homo sapiens OX=9606 GN=KRT36;sp|O76013|KRT36_HUMAN Keratin, type I cuticular Ha6 OS=Homo sapiens OX=9606 GN=KRT36 PE=2 SV=1	3	6	2	1	3	6	2	2	1	1	0	2	0	0	0	0	0	1	0	0	0	0	13.1	5.4	1.9	52.247	467	467;417;467	0	4.3738	By matching	By MS/MS	By matching	By matching	By matching	By matching	5.1	13.1	3.4	3.4	1.5	1.5
CON__crap_thegpm|Keratin,_type_I_microfibrillar_48_kDa,_component_8C-1|Ovis_aries|P02534|Uniprot	CON__crap_thegpm|Keratin,_type_I_microfibrillar_48_kDa,_component_8C-1|Ovis_aries|P02534|Uniprot	12	10	1				1	12	10	1	8	12	4	4	1	2	6	10	2	2	0	1	0	1	0	0	0	0	29.9	26.5	2.7	46.674	412	412	0	66.351	By MS/MS	By MS/MS	By matching	By matching	By matching	By matching	18.4	29.9	7.5	7.5	1.7	4.6
CON__crap_thegpm|Keratin,_type_II_cuticular_Hb5|Homo_sapiens|P78386|Uniprot;P78386	CON__crap_thegpm|Keratin,_type_II_cuticular_Hb5|Homo_sapiens|P78386|Uniprot;P78386	10;10	1;1	1;1	Keratin, type II cuticular Hb5	KRT85	;sp|P78386|KRT85_HUMAN Keratin, type II cuticular Hb5 OS=Homo sapiens OX=9606 GN=KRT85 PE=1 SV=1	2	10	1	1	8	10	1	4	1	3	0	1	0	0	0	0	0	1	0	0	0	0	15.8	2.8	2.8	55.802	507	507;507	0.0032362	3.0757	By matching	By MS/MS	By matching	By matching	By matching	By matching	11.4	15.8	1.4	6.1	1.4	4.3
CON__crap_thegpm|Keratin,_type_II_cytoskeletal_2_epidermal|Homo_sapiens|P35908|Uniprot	CON__crap_thegpm|Keratin,_type_II_cytoskeletal_2_epidermal|Homo_sapiens|P35908|Uniprot	62	1	1				1	62	1	1	55	60	45	50	50	50	1	1	1	1	1	1	1	1	1	1	1	1	92.4	5.6	5.6	65.865	645	645	0	38.454	By MS/MS	By MS/MS	By MS/MS	By MS/MS	By MS/MS	By MS/MS	78.9	81.2	83.7	80	78.9	87.6
CON__crap_thegpm|Keratin,_type_II_microfibrillar,_component_5|Ovis_aries|P25691|Uniprot	CON__crap_thegpm|Keratin,_type_II_microfibrillar,_component_5|Ovis_aries|P25691|Uniprot	12	3	1				1	12	3	1	8	12	1	4	1	3	1	3	0	0	0	0	0	1	0	0	0	0	18.3	4.8	1.4	55.255	502	502	0	4.9375	By matching	By MS/MS	By matching	By matching	By matching	By matching	11.6	18.3	1.4	6.2	1.4	4.4
CON__crap_thegpm|Keratin,_type_II_microfibrillar,_component_7C|Ovis_aries|P15241|Uniprot;CON__crap_thegpm|Keratin,_type_II_cuticular_Hb2|Homo_sapiens|Q9NSB4|Uniprot;Q9NSB4	CON__crap_thegpm|Keratin,_type_II_microfibrillar,_component_7C|Ovis_aries|P15241|Uniprot	14;3;3	13;3;3	2;0;0				3	14	13	2	10	14	1	5	1	4	9	13	0	4	0	3	0	2	0	0	0	0	25.5	24	5.9	53.681	491	491;513;513	0	35.452	By MS/MS	By MS/MS	By matching	By matching	By matching	By matching	15.7	25.5	1.4	8.1	1.4	6.3
CON__crap_thegpm|Lysozyme_C|Gallus_gallus|P00698|Uniprot	CON__crap_thegpm|Lysozyme_C|Gallus_gallus|P00698|Uniprot	1	1	1				1	1	1	1	1	0	0	0	0	0	1	0	0	0	0	0	1	0	0	0	0	0	10.9	10.9	10.9	16.238	147	147	0	25.87	By MS/MS						10.9	0	0	0	0	0
CON__crap_thegpm|Ovalbumin|Gallus_gallus|P01012|Uniprot	CON__crap_thegpm|Ovalbumin|Gallus_gallus|P01012|Uniprot	2	2	2				1	2	2	2	2	0	0	0	0	0	2	0	0	0	0	0	2	0	0	0	0	0	7.5	7.5	7.5	42.881	386	386	0	6.4034	By MS/MS						7.5	0	0	0	0	0
CON__crap_thegpm|Serum_albumin|Bos_taurus|P02769|Uniprot	CON__crap_thegpm|Serum_albumin|Bos_taurus|P02769|Uniprot	11	6	6				1	11	6	6	10	9	6	9	5	11	6	4	1	4	0	6	6	4	1	4	0	6	16.6	10.4	10.4	69.293	607	607	0	21.669	By MS/MS	By MS/MS	By matching	By MS/MS	By matching	By MS/MS	15.2	13	8.4	13	6.3	16.6
CON__crap_thegpm|Trypsin|Sus_scrofa|P00761|Uniprot;CON__crap_thegpm|Cationic_trypsin|Bos_taurus|P00760|Uniprot;Q9BYE2-3;Q9BYE2-2;Q9BYE2-6;Q9BYE2	CON__crap_thegpm|Trypsin|Sus_scrofa|P00761|Uniprot	7;1;1;1;1;1	7;1;1;1;1;1	6;0;0;0;0;0				6	7	7	6	6	5	6	6	5	7	6	5	6	6	5	7	5	4	5	5	4	6	28.6	28.6	25.1	24.409	231	231;243;532;563;567;586	0	75.833	By MS/MS	By MS/MS	By MS/MS	By MS/MS	By MS/MS	By MS/MS	28.6	28.6	28.6	28.6	28.6	28.6
O00139-2;O00139-1;O00139-5;O00139;O00139-4	O00139-2;O00139-1;O00139-5;O00139;O00139-4	5;5;5;5;5	5;5;5;5;5	5;5;5;5;5	Kinesin-like protein KIF2A	KIF2A	sp|O00139-2|KIF2A_HUMAN Isoform 2 of Kinesin-like protein KIF2A OS=Homo sapiens OX=9606 GN=KIF2A;sp|O00139-1|KIF2A_HUMAN Isoform 1 of Kinesin-like protein KIF2A OS=Homo sapiens OX=9606 GN=KIF2A;sp|O00139-5|KIF2A_HUMAN Isoform 5 of Kinesin-like protein KIF2	5	5	5	5	0	1	2	1	5	4	0	1	2	1	5	4	0	1	2	1	5	4	7.3	7.3	7.3	75.042	660	660;679;686;706;744	0	10.967		By matching	By MS/MS	By matching	By MS/MS	By MS/MS	0	1.2	2.9	1.7	7.3	6.2
O00151	O00151	12	12	12	PDZ and LIM domain protein 1	PDLIM1	sp|O00151|PDLI1_HUMAN PDZ and LIM domain protein 1 OS=Homo sapiens OX=9606 GN=PDLIM1 PE=1 SV=4	1	12	12	12	0	1	1	8	12	9	0	1	1	8	12	9	0	1	1	8	12	9	55.3	55.3	55.3	36.071	329	329	0	83.3		By matching	By matching	By MS/MS	By MS/MS	By MS/MS	0	3	4.9	34.3	55.3	38
O00159-2;O00159-3;O00159	O00159-2;O00159-3;O00159	1;1;1	1;1;1	1;1;1	Unconventional myosin-Ic	MYO1C	sp|O00159-2|MYO1C_HUMAN Isoform 2 of Unconventional myosin-Ic OS=Homo sapiens OX=9606 GN=MYO1C;sp|O00159-3|MYO1C_HUMAN Isoform 3 of Unconventional myosin-Ic OS=Homo sapiens OX=9606 GN=MYO1C;sp|O00159|MYO1C_HUMAN Unconventional myosin-Ic OS=Homo sapiens OX=	3	1	1	1	0	0	1	0	1	0	0	0	1	0	1	0	0	0	1	0	1	0	1.3	1.3	1.3	117.91	1028	1028;1044;1063	0.0017301	3.6789			By MS/MS		By matching		0	0	1.3	0	1.3	0
O00161;O00161-2	O00161;O00161-2	7;6	7;6	7;6	Synaptosomal-associated protein 23	SNAP23	sp|O00161|SNP23_HUMAN Synaptosomal-associated protein 23 OS=Homo sapiens OX=9606 GN=SNAP23 PE=1 SV=1;sp|O00161-2|SNP23_HUMAN Isoform SNAP-23b of Synaptosomal-associated protein 23 OS=Homo sapiens OX=9606 GN=SNAP23	2	7	7	7	4	4	5	5	6	6	4	4	5	5	6	6	4	4	5	5	6	6	40.3	40.3	40.3	23.354	211	211;158	0	39.061	By MS/MS	By MS/MS	By MS/MS	By MS/MS	By MS/MS	By MS/MS	25.1	25.6	31.3	31.3	34.6	31.8
O00186	O00186	3	3	3	Syntaxin-binding protein 3	STXBP3	sp|O00186|STXB3_HUMAN Syntaxin-binding protein 3 OS=Homo sapiens OX=9606 GN=STXBP3 PE=1 SV=2	1	3	3	3	0	0	3	0	0	1	0	0	3	0	0	1	0	0	3	0	0	1	6.2	6.2	6.2	67.764	592	592	0	5.0848			By MS/MS			By matching	0	0	6.2	0	0	2.9
O00194;P51159-2;P51159	O00194	9;2;2	9;2;2	9;2;2	Ras-related protein Rab-27B	RAB27B	sp|O00194|RB27B_HUMAN Ras-related protein Rab-27B OS=Homo sapiens OX=9606 GN=RAB27B PE=1 SV=4	3	9	9	9	1	6	6	7	9	8	1	6	6	7	9	8	1	6	6	7	9	8	41.7	41.7	41.7	24.608	218	218;213;221	0	45.878	By matching	By MS/MS	By MS/MS	By MS/MS	By MS/MS	By MS/MS	4.1	32.1	32.1	37.2	41.7	41.3
O00232	O00232	1	1	1	26S proteasome non-ATPase regulatory subunit 12	PSMD12	sp|O00232|PSD12_HUMAN 26S proteasome non-ATPase regulatory subunit 12 OS=Homo sapiens OX=9606 GN=PSMD12 PE=1 SV=3	1	1	1	1	0	0	0	0	1	0	0	0	0	0	1	0	0	0	0	0	1	0	2.9	2.9	2.9	52.904	456	456	0.010043	2.1914					By MS/MS		0	0	0	0	2.9	0
O00264	O00264	1	1	1	Membrane-associated progesterone receptor component 1	PGRMC1	sp|O00264|PGRC1_HUMAN Membrane-associated progesterone receptor component 1 OS=Homo sapiens OX=9606 GN=PGRMC1 PE=1 SV=3	1	1	1	1	0	0	0	0	1	1	0	0	0	0	1	1	0	0	0	0	1	1	15.9	15.9	15.9	21.671	195	195	0	4.9517					By MS/MS	By matching	0	0	0	0	15.9	15.9
O00299	O00299	6	6	6	Chloride intracellular channel protein 1	CLIC1	sp|O00299|CLIC1_HUMAN Chloride intracellular channel protein 1 OS=Homo sapiens OX=9606 GN=CLIC1 PE=1 SV=4	1	6	6	6	4	5	6	3	3	4	4	5	6	3	3	4	4	5	6	3	3	4	33.2	33.2	33.2	26.922	241	241	0	17.696	By matching	By MS/MS	By MS/MS	By MS/MS	By MS/MS	By MS/MS	20.7	29.9	33.2	17.4	15.8	20.7
O00429-3;O00429;O00429-6;O00429-4;O00429-5;O00429-9;O00429-2;O00429-8;O00429-7	O00429-3;O00429;O00429-6;O00429-4;O00429-5;O00429-9;O00429-2;O00429-8;O00429-7	11;11;11;10;10;10;10;10;7	11;11;11;10;10;10;10;10;7	11;11;11;10;10;10;10;10;7	Dynamin-1-like protein	DNM1L	sp|O00429-3|DNM1L_HUMAN Isoform 2 of Dynamin-1-like protein OS=Homo sapiens OX=9606 GN=DNM1L;sp|O00429|DNM1L_HUMAN Dynamin-1-like protein OS=Homo sapiens OX=9606 GN=DNM1L PE=1 SV=2;sp|O00429-6|DNM1L_HUMAN Isoform 6 of Dynamin-1-like protein OS=Homo sapiens	9	11	11	11	0	3	8	2	10	10	0	3	8	2	10	10	0	3	8	2	10	10	25.9	25.9	25.9	79.441	710	710;736;749;699;710;712;725;738;533	0	72.015		By MS/MS	By MS/MS	By MS/MS	By MS/MS	By MS/MS	0	5.6	18.6	4.2	23.2	23.2
O00501	O00501	3	3	3	Claudin-5	CLDN5	sp|O00501|CLD5_HUMAN Claudin-5 OS=Homo sapiens OX=9606 GN=CLDN5 PE=2 SV=1	1	3	3	3	2	3	3	1	2	3	2	3	3	1	2	3	2	3	3	1	2	3	17.9	17.9	17.9	23.147	218	218	0	10.262	By matching	By MS/MS	By MS/MS	By MS/MS	By MS/MS	By MS/MS	10.6	17.9	17.9	5	10.6	17.9
O14493;O95484;P56747;O15551	O14493;O95484;P56747;O15551	1;1;1;1	1;1;1;1	1;1;1;1	Claudin-4;Claudin-9;Claudin-6;Claudin-3	CLDN4;CLDN9;CLDN6;CLDN3	sp|O14493|CLD4_HUMAN Claudin-4 OS=Homo sapiens OX=9606 GN=CLDN4 PE=1 SV=1;sp|O95484|CLD9_HUMAN Claudin-9 OS=Homo sapiens OX=9606 GN=CLDN9 PE=1 SV=1;sp|P56747|CLD6_HUMAN Claudin-6 OS=Homo sapiens OX=9606 GN=CLDN6 PE=1 SV=2;sp|O15551|CLD3_HUMAN Claudin-3 OS=	4	1	1	1	0	0	0	0	1	0	0	0	0	0	1	0	0	0	0	0	1	0	7.7	7.7	7.7	22.077	209	209;217;220;220	0.0074738	2.519					By MS/MS		0	0	0	0	7.7	0
O14672;O14672-2	O14672;O14672-2	6;4	6;4	6;4	Disintegrin and metalloproteinase domain-containing protein 10	ADAM10	sp|O14672|ADA10_HUMAN Disintegrin and metalloproteinase domain-containing protein 10 OS=Homo sapiens OX=9606 GN=ADAM10 PE=1 SV=1;sp|O14672-2|ADA10_HUMAN Isoform 2 of Disintegrin and metalloproteinase domain-containing protein 10 OS=Homo sapiens OX=9606 GN=	2	6	6	6	2	3	6	4	3	3	2	3	6	4	3	3	2	3	6	4	3	3	12.3	12.3	12.3	84.141	748	748;447	0	38.908	By MS/MS	By MS/MS	By MS/MS	By MS/MS	By MS/MS	By MS/MS	3.6	7	12.3	7.9	6.3	7
O14775-3;O14775-2;O14775	O14775-3;O14775-2;O14775	1;1;1	1;1;1	1;1;1	Guanine nucleotide-binding protein subunit beta-5	GNB5	sp|O14775-3|GNB5_HUMAN Isoform 3 of Guanine nucleotide-binding protein subunit beta-5 OS=Homo sapiens OX=9606 GN=GNB5;sp|O14775-2|GNB5_HUMAN Isoform 2 of Guanine nucleotide-binding protein subunit beta-5 OS=Homo sapiens OX=9606 GN=GNB5;sp|O14775|GNB5_HUMAN	3	1	1	1	0	0	0	0	0	1	0	0	0	0	0	1	0	0	0	0	0	1	2.5	2.5	2.5	31.247	283	283;353;395	0.01	2.1798						By MS/MS	0	0	0	0	0	2.5
O14791-3;O14791;O14791-2;O95236-3;O95236-2;O95236	O14791-3;O14791;O14791-2	14;14;14;1;1;1	14;14;14;1;1;1	14;14;14;1;1;1	Apolipoprotein L1	APOL1	sp|O14791-3|APOL1_HUMAN Isoform 3 of Apolipoprotein L1 OS=Homo sapiens OX=9606 GN=APOL1;sp|O14791|APOL1_HUMAN Apolipoprotein L1 OS=Homo sapiens OX=9606 GN=APOL1 PE=1 SV=5;sp|O14791-2|APOL1_HUMAN Isoform 2 of Apolipoprotein L1 OS=Homo sapiens OX=9606 GN=APO	6	14	14	14	8	11	13	13	10	13	8	11	13	13	10	13	8	11	13	13	10	13	32.9	32.9	32.9	42.158	380	380;398;414;202;331;402	0	67.227	By MS/MS	By MS/MS	By MS/MS	By MS/MS	By MS/MS	By MS/MS	21.6	25.5	32.9	32.9	26.6	32.9
O14880	O14880	2	2	2	Microsomal glutathione S-transferase 3	MGST3	sp|O14880|MGST3_HUMAN Microsomal glutathione S-transferase 3 OS=Homo sapiens OX=9606 GN=MGST3 PE=1 SV=1	1	2	2	2	0	0	2	0	2	0	0	0	2	0	2	0	0	0	2	0	2	0	17.8	17.8	17.8	16.516	152	152	0	4.3393			By MS/MS		By matching		0	0	17.8	0	17.8	0
P19105;O14950	P19105;O14950	10;10	10;10	4;4	Myosin regulatory light chain 12A;Myosin regulatory light chain 12B	MYL12A;MYL12B	sp|P19105|ML12A_HUMAN Myosin regulatory light chain 12A OS=Homo sapiens OX=9606 GN=MYL12A PE=1 SV=2;sp|O14950|ML12B_HUMAN Myosin regulatory light chain 12B OS=Homo sapiens OX=9606 GN=MYL12B PE=1 SV=2	2	10	10	4	7	8	9	9	9	10	7	8	9	9	9	10	2	3	3	3	3	4	66.7	66.7	29.2	19.794	171	171;172	0	141.38	By MS/MS	By MS/MS	By MS/MS	By MS/MS	By MS/MS	By MS/MS	44.4	56.7	66.7	66.7	66.7	66.7
O15117-3;O15117-2;O15117	O15117-3;O15117-2;O15117	6;6;5	6;6;5	6;6;5	FYN-binding protein	FYB	sp|O15117-3|FYB1_HUMAN Isoform 3 of FYN-binding protein 1 OS=Homo sapiens OX=9606 GN=FYB1;sp|O15117-2|FYB1_HUMAN Isoform FYB-130 of FYN-binding protein 1 OS=Homo sapiens OX=9606 GN=FYB1;sp|O15117|FYB1_HUMAN FYN-binding protein 1 OS=Homo sapiens OX=9606 GN=	3	6	6	6	0	0	0	0	6	5	0	0	0	0	6	5	0	0	0	0	6	5	9.5	9.5	9.5	91.65	839	839;829;783	0	25.692					By MS/MS	By matching	0	0	0	0	9.5	7.2
O15127	O15127	2	2	2	Secretory carrier-associated membrane protein 2	SCAMP2	sp|O15127|SCAM2_HUMAN Secretory carrier-associated membrane protein 2 OS=Homo sapiens OX=9606 GN=SCAMP2 PE=1 SV=2	1	2	2	2	0	0	1	1	1	2	0	0	1	1	1	2	0	0	1	1	1	2	9.7	9.7	9.7	36.648	329	329	0	6.3592			By MS/MS	By matching	By MS/MS	By MS/MS	0	0	6.1	3.6	3.6	9.7
O15143	O15143	8	8	8	Actin-related protein 2/3 complex subunit 1B	ARPC1B	sp|O15143|ARC1B_HUMAN Actin-related protein 2/3 complex subunit 1B OS=Homo sapiens OX=9606 GN=ARPC1B PE=1 SV=3	1	8	8	8	2	5	8	4	7	5	2	5	8	4	7	5	2	5	8	4	7	5	28.2	28.2	28.2	40.949	372	372	0	76.284	By MS/MS	By MS/MS	By MS/MS	By MS/MS	By MS/MS	By MS/MS	8.3	16.7	28.2	14.8	23.7	17.7
O15144	O15144	10	10	10	Actin-related protein 2/3 complex subunit 2	ARPC2	sp|O15144|ARPC2_HUMAN Actin-related protein 2/3 complex subunit 2 OS=Homo sapiens OX=9606 GN=ARPC2 PE=1 SV=1	1	10	10	10	0	4	9	3	9	6	0	4	9	3	9	6	0	4	9	3	9	6	32	32	32	34.333	300	300	0	26.261		By MS/MS	By MS/MS	By matching	By MS/MS	By MS/MS	0	14.7	29.7	11.3	32	22
O15145	O15145	4	4	4	Actin-related protein 2/3 complex subunit 3	ARPC3	sp|O15145|ARPC3_HUMAN Actin-related protein 2/3 complex subunit 3 OS=Homo sapiens OX=9606 GN=ARPC3 PE=1 SV=3	1	4	4	4	2	3	3	3	3	4	2	3	3	3	3	4	2	3	3	3	3	4	27	27	27	20.546	178	178	0	12.218	By MS/MS	By MS/MS	By MS/MS	By MS/MS	By MS/MS	By MS/MS	13.5	20.8	20.8	20.8	20.8	27
O15400-2;O15400	O15400-2;O15400	4;4	4;4	4;4	Syntaxin-7	STX7	sp|O15400-2|STX7_HUMAN Isoform 2 of Syntaxin-7 OS=Homo sapiens OX=9606 GN=STX7;sp|O15400|STX7_HUMAN Syntaxin-7 OS=Homo sapiens OX=9606 GN=STX7 PE=1 SV=4	2	4	4	4	1	1	1	1	3	3	1	1	1	1	3	3	1	1	1	1	3	3	22.2	22.2	22.2	27.4	239	239;261	0	36.279	By matching	By matching	By MS/MS	By MS/MS	By MS/MS	By MS/MS	6.3	6.3	6.3	6.3	16.7	16.3
O15427	O15427	4	4	4	Monocarboxylate transporter 4	SLC16A3	sp|O15427|MOT4_HUMAN Monocarboxylate transporter 4 OS=Homo sapiens OX=9606 GN=SLC16A3 PE=1 SV=1	1	4	4	4	0	0	2	1	3	2	0	0	2	1	3	2	0	0	2	1	3	2	8.8	8.8	8.8	49.469	465	465	0	7.5448			By MS/MS	By matching	By MS/MS	By MS/MS	0	0	4.5	1.5	6	4.3
O15511;O15511-2	O15511;O15511-2	2;2	2;2	2;2	Actin-related protein 2/3 complex subunit 5	ARPC5	sp|O15511|ARPC5_HUMAN Actin-related protein 2/3 complex subunit 5 OS=Homo sapiens OX=9606 GN=ARPC5 PE=1 SV=3;sp|O15511-2|ARPC5_HUMAN Isoform 2 of Actin-related protein 2/3 complex subunit 5 OS=Homo sapiens OX=9606 GN=ARPC5	2	2	2	2	1	1	2	0	1	1	1	1	2	0	1	1	1	1	2	0	1	1	35.8	35.8	35.8	16.32	151	151;154	0	5.0514	By matching	By matching	By MS/MS		By matching	By matching	12.6	12.6	35.8	0	12.6	12.6
O43182-4;O43182;O43182-5;O43182-3;O43182-2	O43182-4;O43182;O43182-5;O43182-3;O43182-2	3;3;2;2;2	3;3;2;2;2	3;3;2;2;2	Rho GTPase-activating protein 6	ARHGAP6	sp|O43182-4|RHG06_HUMAN Isoform 4 of Rho GTPase-activating protein 6 OS=Homo sapiens OX=9606 GN=ARHGAP6;sp|O43182|RHG06_HUMAN Rho GTPase-activating protein 6 OS=Homo sapiens OX=9606 GN=ARHGAP6 PE=1 SV=3;sp|O43182-5|RHG06_HUMAN Isoform 5 of Rho GTPase-activ	5	3	3	3	0	0	0	0	3	0	0	0	0	0	3	0	0	0	0	0	3	0	5.3	5.3	5.3	84.843	771	771;974;562;690;765	0	6.5713					By MS/MS		0	0	0	0	5.3	0
O43294;O43294-2	O43294;O43294-2	6;5	6;5	6;5	Transforming growth factor beta-1-induced transcript 1 protein	TGFB1I1	sp|O43294|TGFI1_HUMAN Transforming growth factor beta-1-induced transcript 1 protein OS=Homo sapiens OX=9606 GN=TGFB1I1 PE=1 SV=2;sp|O43294-2|TGFI1_HUMAN Isoform 2 of Transforming growth factor beta-1-induced transcript 1 protein OS=Homo sapiens OX=9606 GN	2	6	6	6	1	1	1	1	6	6	1	1	1	1	6	6	1	1	1	1	6	6	19.7	19.7	19.7	49.814	461	461;444	0	32.825	By matching	By matching	By MS/MS	By matching	By MS/MS	By MS/MS	4.3	4.3	2	4.3	19.7	19.7
O43488	O43488	1	1	1	Aflatoxin B1 aldehyde reductase member 2	AKR7A2	sp|O43488|ARK72_HUMAN Aflatoxin B1 aldehyde reductase member 2 OS=Homo sapiens OX=9606 GN=AKR7A2 PE=1 SV=3	1	1	1	1	0	0	1	0	1	0	0	0	1	0	1	0	0	0	1	0	1	0	3.3	3.3	3.3	39.589	359	359	0.0087209	2.2406			By MS/MS		By MS/MS		0	0	3.3	0	3.3	0
O43707;O43707-2;O43707-3	O43707;O43707-2;O43707-3	27;20;14	10;8;8	10;8;8	Alpha-actinin-4	ACTN4	sp|O43707|ACTN4_HUMAN Alpha-actinin-4 OS=Homo sapiens OX=9606 GN=ACTN4 PE=1 SV=2;sp|O43707-2|ACTN4_HUMAN Isoform ACTN4ISO of Alpha-actinin-4 OS=Homo sapiens OX=9606 GN=ACTN4;sp|O43707-3|ACTN4_HUMAN Isoform 3 of Alpha-actinin-4 OS=Homo sapiens OX=9606 GN=AC	3	27	10	10	2	9	13	10	26	20	0	2	1	1	10	6	0	2	1	1	10	6	36	15	15	104.85	911	911;692;521	0	32.651	By matching	By matching	By matching	By matching	By MS/MS	By MS/MS	2.7	10.8	15.4	12.6	34.5	24.9
O43866	O43866	7	7	7	CD5 antigen-like	CD5L	sp|O43866|CD5L_HUMAN CD5 antigen-like OS=Homo sapiens OX=9606 GN=CD5L PE=1 SV=1	1	7	7	7	6	5	7	7	5	7	6	5	7	7	5	7	6	5	7	7	5	7	23.9	23.9	23.9	38.087	347	347	0	25.239	By MS/MS	By MS/MS	By MS/MS	By MS/MS	By MS/MS	By MS/MS	20.2	17	23.9	23.9	13.8	23.9
O60229;O60229-5;O60229-6;O60229-4;O60229-2	O60229;O60229-5;O60229-6;O60229-4	4;3;3;3;1	4;3;3;3;1	4;3;3;3;1	Kalirin	KALRN	sp|O60229|KALRN_HUMAN Kalirin OS=Homo sapiens OX=9606 GN=KALRN PE=1 SV=3;sp|O60229-5|KALRN_HUMAN Isoform 5 of Kalirin OS=Homo sapiens OX=9606 GN=KALRN;sp|O60229-6|KALRN_HUMAN Isoform 6 of Kalirin OS=Homo sapiens OX=9606 GN=KALRN;sp|O60229-4|KALRN_HUMAN Iso	5	4	4	4	0	1	4	1	4	2	0	1	4	1	4	2	0	1	4	1	4	2	1.9	1.9	1.9	340.26	2986	2986;738;1257;1289;1663	0	7.5122		By matching	By MS/MS	By matching	By MS/MS	By MS/MS	0	0.4	1.9	0.4	1.9	0.8
O60610-2;O60610-3;O60610	O60610-2;O60610-3;O60610	8;8;8	8;8;8	8;8;8	Protein diaphanous homolog 1	DIAPH1	sp|O60610-2|DIAP1_HUMAN Isoform 2 of Protein diaphanous homolog 1 OS=Homo sapiens OX=9606 GN=DIAPH1;sp|O60610-3|DIAP1_HUMAN Isoform 3 of Protein diaphanous homolog 1 OS=Homo sapiens OX=9606 GN=DIAPH1;sp|O60610|DIAP1_HUMAN Protein diaphanous homolog 1 OS=Ho	3	8	8	8	0	1	2	0	7	3	0	1	2	0	7	3	0	1	2	0	7	3	7.6	7.6	7.6	138.91	1248	1248;1263;1272	0	14.608		By matching	By MS/MS		By MS/MS	By MS/MS	0	0.9	1.8	0	6.4	2.5
P57053;P58876;P62807;Q5QNW6;Q93079;Q99877;Q99879;Q5QNW6-2;O60814;Q99880;Q16778;P23527;P33778;P06899;Q8N257;Q96A08;Q6DRA6;Q6DN03	P57053;P58876;P62807;Q5QNW6;Q93079;Q99877;Q99879;Q5QNW6-2;O60814;Q99880;Q16778;P23527;P33778;P06899;Q8N257;Q96A08	6;6;6;6;6;6;6;6;6;5;5;5;5;5;3;3;1;1	6;6;6;6;6;6;6;6;6;5;5;5;5;5;3;3;1;1	6;6;6;6;6;6;6;6;6;5;5;5;5;5;3;3;1;1	Histone H2B type F-S;Histone H2B type 1-D;Histone H2B type 1-C/E/F/G/I;Histone H2B type 2-F;Histone H2B type 1-H;Histone H2B type 1-N;Histone H2B type 1-M;Histone H2B type 1-K;Histone H2B type 1-L;Histone H2B type 2-E;Histone H2B type 1-O;Histone H2B type 1-B;Histone H2B type 1-J;Histone H2B type 3-B;Histone H2B type 1-A	H2BFS;HIST1H2BD;HIST1H2BC;HIST2H2BF;HIST1H2BH;HIST1H2BN;HIST1H2BM;HIST1H2BK;HIST1H2BL;HIST2H2BE;HIST1H2BO;HIST1H2BB;HIST1H2BJ;HIST3H2BB;HIST1H2BA	sp|P57053|H2BFS_HUMAN Histone H2B type F-S OS=Homo sapiens OX=9606 GN=H2BFS PE=1 SV=2;sp|P58876|H2B1D_HUMAN Histone H2B type 1-D OS=Homo sapiens OX=9606 GN=HIST1H2BD PE=1 SV=2;sp|P62807|H2B1C_HUMAN Histone H2B type 1-C/E/F/G/I OS=Homo sapiens OX=9606 GN=H2	18	6	6	6	4	6	3	3	3	5	4	6	3	3	3	5	4	6	3	3	3	5	46.8	46.8	46.8	13.944	126	126;126;126;126;126;126;126;134;126;126;126;126;126;126;126;127;164;193	0	27.065	By MS/MS	By MS/MS	By MS/MS	By MS/MS	By MS/MS	By MS/MS	31.7	46.8	21.4	27.8	21.4	38.9
O75083;O75083-3	O75083;O75083-3	14;8	14;8	14;8	WD repeat-containing protein 1	WDR1	sp|O75083|WDR1_HUMAN WD repeat-containing protein 1 OS=Homo sapiens OX=9606 GN=WDR1 PE=1 SV=4;sp|O75083-3|WDR1_HUMAN Isoform 2 of WD repeat-containing protein 1 OS=Homo sapiens OX=9606 GN=WDR1	2	14	14	14	5	12	14	6	11	7	5	12	14	6	11	7	5	12	14	6	11	7	28.2	28.2	28.2	66.193	606	606;466	0	72.552	By MS/MS	By MS/MS	By MS/MS	By MS/MS	By MS/MS	By MS/MS	8.3	26.7	28.2	10.6	21.5	14.2
O75116	O75116	9	9	9	Rho-associated protein kinase 2	ROCK2	sp|O75116|ROCK2_HUMAN Rho-associated protein kinase 2 OS=Homo sapiens OX=9606 GN=ROCK2 PE=1 SV=4	1	9	9	9	0	1	6	1	7	3	0	1	6	1	7	3	0	1	6	1	7	3	9.5	9.5	9.5	160.9	1388	1388	0	22.689		By matching	By MS/MS	By matching	By MS/MS	By MS/MS	0	0.9	6.6	0.6	6.1	4
O75129-6	O75129-6	1	1	1			sp|O75129-6|ASTN2_HUMAN Isoform 6 of Astrotactin-2 OS=Homo sapiens OX=9606 GN=ASTN2	1	1	1	1	0	0	1	1	0	1	0	0	1	1	0	1	0	0	1	1	0	1	4.8	4.8	4.8	44.56	395	395	1	-2			By matching	By matching		By MS/MS	0	0	4.8	4.8	0	4.8
O75223-3;O75223	O75223-3;O75223	1;1	1;1	1;1	Gamma-glutamylcyclotransferase	GGCT	sp|O75223-3|GGCT_HUMAN Isoform 3 of Gamma-glutamylcyclotransferase OS=Homo sapiens OX=9606 GN=GGCT;sp|O75223|GGCT_HUMAN Gamma-glutamylcyclotransferase OS=Homo sapiens OX=9606 GN=GGCT PE=1 SV=1	2	1	1	1	1	1	0	0	0	0	1	1	0	0	0	0	1	1	0	0	0	0	10.6	10.6	10.6	10.504	94	94;188	0.0045317	2.644	By MS/MS	By matching					10.6	10.6	0	0	0	0
O75298-3;O75298-2;O75298	O75298-3;O75298-2;O75298	3;3;3	3;3;3	3;3;3	Reticulon-2	RTN2	sp|O75298-3|RTN2_HUMAN Isoform RTN2-C of Reticulon-2 OS=Homo sapiens OX=9606 GN=RTN2;sp|O75298-2|RTN2_HUMAN Isoform RTN2-B of Reticulon-2 OS=Homo sapiens OX=9606 GN=RTN2;sp|O75298|RTN2_HUMAN Reticulon-2 OS=Homo sapiens OX=9606 GN=RTN2 PE=1 SV=1	3	3	3	3	0	1	2	1	3	3	0	1	2	1	3	3	0	1	2	1	3	3	17.1	17.1	17.1	22.316	205	205;472;545	0	11.019		By matching	By MS/MS	By matching	By MS/MS	By MS/MS	0	4.4	8.3	4.4	17.1	17.1
O75390	O75390	7	7	7	Citrate synthase, mitochondrial	CS	sp|O75390|CISY_HUMAN Citrate synthase, mitochondrial OS=Homo sapiens OX=9606 GN=CS PE=1 SV=2	1	7	7	7	0	1	4	1	7	6	0	1	4	1	7	6	0	1	4	1	7	6	17.4	17.4	17.4	51.712	466	466	0	15.436		By MS/MS	By MS/MS	By MS/MS	By MS/MS	By MS/MS	0	2.4	9	2.4	17.4	15
O75396	O75396	5	5	5	Vesicle-trafficking protein SEC22b	SEC22B	sp|O75396|SC22B_HUMAN Vesicle-trafficking protein SEC22b OS=Homo sapiens OX=9606 GN=SEC22B PE=1 SV=4	1	5	5	5	0	0	3	3	5	4	0	0	3	3	5	4	0	0	3	3	5	4	29.3	29.3	29.3	24.593	215	215	0	20.632			By matching	By matching	By MS/MS	By MS/MS	0	0	19.1	19.1	29.3	23.7
O75558	O75558	7	7	7	Syntaxin-11	STX11	sp|O75558|STX11_HUMAN Syntaxin-11 OS=Homo sapiens OX=9606 GN=STX11 PE=1 SV=1	1	7	7	7	2	4	7	2	6	6	2	4	7	2	6	6	2	4	7	2	6	6	32.1	32.1	32.1	33.195	287	287	0	23.498	By matching	By MS/MS	By MS/MS	By MS/MS	By MS/MS	By MS/MS	6.3	17.4	32.1	7.7	27.5	26.8
O75563	O75563	1	1	1	Src kinase-associated phosphoprotein 2	SKAP2	sp|O75563|SKAP2_HUMAN Src kinase-associated phosphoprotein 2 OS=Homo sapiens OX=9606 GN=SKAP2 PE=1 SV=1	1	1	1	1	0	0	0	1	1	1	0	0	0	1	1	1	0	0	0	1	1	1	3.6	3.6	3.6	41.216	359	359	0.0031496	2.8613				By matching	By MS/MS	By MS/MS	0	0	0	3.6	3.6	3.6
O75636;O75636-2	O75636;O75636-2	13;11	13;11	13;11	Ficolin-3	FCN3	sp|O75636|FCN3_HUMAN Ficolin-3 OS=Homo sapiens OX=9606 GN=FCN3 PE=1 SV=2;sp|O75636-2|FCN3_HUMAN Isoform 2 of Ficolin-3 OS=Homo sapiens OX=9606 GN=FCN3	2	13	13	13	3	1	3	13	13	12	3	1	3	13	13	12	3	1	3	13	13	12	53.8	53.8	53.8	32.903	299	299;288	0	85.371	By matching	By matching	By MS/MS	By MS/MS	By MS/MS	By MS/MS	11	3.3	10.4	53.8	53.8	46.8
O75792	O75792	1	1	1	Ribonuclease H2 subunit A	RNASEH2A	sp|O75792|RNH2A_HUMAN Ribonuclease H2 subunit A OS=Homo sapiens OX=9606 GN=RNASEH2A PE=1 SV=2	1	1	1	1	1	0	0	0	0	1	1	0	0	0	0	1	1	0	0	0	0	1	2.7	2.7	2.7	33.395	299	299	1	-2	By MS/MS					By matching	2.7	0	0	0	0	2.7
O75844	O75844	1	1	1	CAAX prenyl protease 1 homolog	ZMPSTE24	sp|O75844|FACE1_HUMAN CAAX prenyl protease 1 homolog OS=Homo sapiens OX=9606 GN=ZMPSTE24 PE=1 SV=2	1	1	1	1	0	0	1	1	1	1	0	0	1	1	1	1	0	0	1	1	1	1	3.4	3.4	3.4	54.812	475	475	0	14.215			By MS/MS	By matching	By MS/MS	By MS/MS	0	0	3.4	3.4	3.4	3.4
O75915	O75915	5	5	5	PRA1 family protein 3	ARL6IP5	sp|O75915|PRAF3_HUMAN PRA1 family protein 3 OS=Homo sapiens OX=9606 GN=ARL6IP5 PE=1 SV=1	1	5	5	5	0	2	5	3	5	4	0	2	5	3	5	4	0	2	5	3	5	4	23.9	23.9	23.9	21.614	188	188	0	50.742		By matching	By MS/MS	By MS/MS	By MS/MS	By MS/MS	0	16	23.9	19.7	23.9	23.4
O75954	O75954	2	2	2	Tetraspanin-9	TSPAN9	sp|O75954|TSN9_HUMAN Tetraspanin-9 OS=Homo sapiens OX=9606 GN=TSPAN9 PE=1 SV=1	1	2	2	2	1	2	1	0	2	1	1	2	1	0	2	1	1	2	1	0	2	1	10.9	10.9	10.9	26.779	239	239	0.003268	3.1115	By matching	By matching	By MS/MS		By MS/MS	By MS/MS	4.6	10.9	4.6	0	10.9	4.6
O75955;O75955-2	O75955;O75955-2	4;3	4;3	4;3	Flotillin-1	FLOT1	sp|O75955|FLOT1_HUMAN Flotillin-1 OS=Homo sapiens OX=9606 GN=FLOT1 PE=1 SV=3;sp|O75955-2|FLOT1_HUMAN Isoform 2 of Flotillin-1 OS=Homo sapiens OX=9606 GN=FLOT1	2	4	4	4	0	1	3	1	4	2	0	1	3	1	4	2	0	1	3	1	4	2	14.1	14.1	14.1	47.355	427	427;379	0	14.312		By matching	By MS/MS	By matching	By MS/MS	By MS/MS	0	3	10.8	3	14.1	6.3
O75964	O75964	2	2	2	ATP synthase subunit g, mitochondrial	ATP5L	sp|O75964|ATP5L_HUMAN ATP synthase subunit g, mitochondrial OS=Homo sapiens OX=9606 GN=ATP5MG PE=1 SV=3	1	2	2	2	0	0	2	0	2	1	0	0	2	0	2	1	0	0	2	0	2	1	19.4	19.4	19.4	11.428	103	103	0.0031201	2.7751			By MS/MS		By MS/MS	By matching	0	0	19.4	0	19.4	8.7
O76021	O76021	1	1	1	Ribosomal L1 domain-containing protein 1	RSL1D1	sp|O76021|RL1D1_HUMAN Ribosomal L1 domain-containing protein 1 OS=Homo sapiens OX=9606 GN=RSL1D1 PE=1 SV=3	1	1	1	1	1	1	1	1	1	1	1	1	1	1	1	1	1	1	1	1	1	1	5.1	5.1	5.1	54.972	490	490	1	-2	By matching	By matching	By matching	By matching	By MS/MS	By matching	5.1	5.1	5.1	5.1	5.1	5.1
O76074-2;O76074	O76074-2;O76074	7;7	7;7	7;7	cGMP-specific 3,5-cyclic phosphodiesterase	PDE5A	sp|O76074-2|PDE5A_HUMAN Isoform PDE5A2 of cGMP-specific 3,5-cyclic phosphodiesterase OS=Homo sapiens OX=9606 GN=PDE5A;sp|O76074|PDE5A_HUMAN cGMP-specific 3,5-cyclic phosphodiesterase OS=Homo sapiens OX=9606 GN=PDE5A PE=1 SV=2	2	7	7	7	0	1	5	1	7	4	0	1	5	1	7	4	0	1	5	1	7	4	11	11	11	94.804	833	833;875	0	15.879		By matching	By MS/MS	By matching	By MS/MS	By matching	0	1.6	7.9	1.2	11	6.7
O94915	O94915	1	1	1	Protein furry homolog-like	FRYL	sp|O94915|FRYL_HUMAN Protein furry homolog-like OS=Homo sapiens OX=9606 GN=FRYL PE=1 SV=2	1	1	1	1	1	1	1	1	0	1	1	1	1	1	0	1	1	1	1	1	0	1	0.6	0.6	0.6	339.59	3013	3013	0.0045942	2.6712	By matching	By matching	By matching	By MS/MS		By matching	0.6	0.6	0.6	0.6	0	0.6
O94919	O94919	5	5	5	Endonuclease domain-containing 1 protein	ENDOD1	sp|O94919|ENDD1_HUMAN Endonuclease domain-containing 1 protein OS=Homo sapiens OX=9606 GN=ENDOD1 PE=1 SV=2	1	5	5	5	0	0	5	3	2	3	0	0	5	3	2	3	0	0	5	3	2	3	12.6	12.6	12.6	55.016	500	500	0	14.015			By MS/MS	By matching	By MS/MS	By MS/MS	0	0	12.6	7.6	4	9
O94973-3;O94973;O94973-2;O95782-2;O95782	O94973-3;O94973;O94973-2;O95782-2;O95782	2;2;2;2;2	2;2;2;2;2	2;2;2;2;2	AP-2 complex subunit alpha-2;AP-2 complex subunit alpha-1	AP2A2;AP2A1	sp|O94973-3|AP2A2_HUMAN Isoform 3 of AP-2 complex subunit alpha-2 OS=Homo sapiens OX=9606 GN=AP2A2;sp|O94973|AP2A2_HUMAN AP-2 complex subunit alpha-2 OS=Homo sapiens OX=9606 GN=AP2A2 PE=1 SV=2;sp|O94973-2|AP2A2_HUMAN Isoform 2 of AP-2 complex subunit alpha	5	2	2	2	0	0	0	0	2	1	0	0	0	0	2	1	0	0	0	0	2	1	4.7	4.7	4.7	73.127	656	656;939;940;955;977	0.0087719	2.2732					By MS/MS	By MS/MS	0	0	0	0	4.7	2.7
O95197-3;O95197-4;O95197-7;O95197-2;O95197;O95197-5	O95197-3;O95197-4;O95197-7;O95197-2;O95197;O95197-5	2;2;2;2;2;1	2;2;2;2;2;1	2;2;2;2;2;1	Reticulon-3	RTN3	sp|O95197-3|RTN3_HUMAN Isoform 3 of Reticulon-3 OS=Homo sapiens OX=9606 GN=RTN3;sp|O95197-4|RTN3_HUMAN Isoform 4 of Reticulon-3 OS=Homo sapiens OX=9606 GN=RTN3;sp|O95197-7|RTN3_HUMAN Isoform 7 of Reticulon-3 OS=Homo sapiens OX=9606 GN=RTN3;sp|O95197-2|RTN3	6	2	2	2	0	1	2	2	2	2	0	1	2	2	2	2	0	1	2	2	2	2	8.1	8.1	8.1	25.609	236	236;255;920;1013;1032;241	0	5.3461		By matching	By MS/MS	By matching	By MS/MS	By MS/MS	0	3.4	8.1	8.1	8.1	8.1
O95379-3;O95379-2;O95379;O95379-4	O95379-3;O95379-2;O95379;O95379-4	1;1;1;1	1;1;1;1	1;1;1;1	Tumor necrosis factor alpha-induced protein 8	TNFAIP8	sp|O95379-3|TFIP8_HUMAN Isoform 3 of Tumor necrosis factor alpha-induced protein 8 OS=Homo sapiens OX=9606 GN=TNFAIP8;sp|O95379-2|TFIP8_HUMAN Isoform 2 of Tumor necrosis factor alpha-induced protein 8 OS=Homo sapiens OX=9606 GN=TNFAIP8;sp|O95379|TFIP8_HUMA	4	1	1	1	0	0	1	1	0	0	0	0	1	1	0	0	0	0	1	1	0	0	10.6	10.6	10.6	21.877	188	188;190;198;210	0.0033003	3.2041			By MS/MS	By MS/MS			0	0	10.6	10.6	0	0
O95445;O95445-2	O95445;O95445-2	6;5	6;5	6;5	Apolipoprotein M	APOM	sp|O95445|APOM_HUMAN Apolipoprotein M OS=Homo sapiens OX=9606 GN=APOM PE=1 SV=2;sp|O95445-2|APOM_HUMAN Isoform 2 of Apolipoprotein M OS=Homo sapiens OX=9606 GN=APOM	2	6	6	6	3	4	3	6	4	5	3	4	3	6	4	5	3	4	3	6	4	5	34.6	34.6	34.6	21.253	188	188;116	0	12.727	By MS/MS	By MS/MS	By MS/MS	By MS/MS	By MS/MS	By MS/MS	11.7	18.6	11.7	34.6	25.5	29.3
O95674	O95674	2	2	2	Phosphatidate cytidylyltransferase 2	CDS2	sp|O95674|CDS2_HUMAN Phosphatidate cytidylyltransferase 2 OS=Homo sapiens OX=9606 GN=CDS2 PE=1 SV=1	1	2	2	2	0	0	2	1	2	2	0	0	2	1	2	2	0	0	2	1	2	2	8.1	8.1	8.1	51.417	445	445	0	20.844			By MS/MS	By matching	By MS/MS	By MS/MS	0	0	8.1	3.8	8.1	8.1
O95810	O95810	17	17	17	Serum deprivation-response protein	SDPR	sp|O95810|CAVN2_HUMAN Caveolae-associated protein 2 OS=Homo sapiens OX=9606 GN=CAVIN2 PE=1 SV=3	1	17	17	17	8	9	17	15	17	15	8	9	17	15	17	15	8	9	17	15	17	15	44.5	44.5	44.5	47.173	425	425	0	126.86	By MS/MS	By MS/MS	By MS/MS	By MS/MS	By MS/MS	By MS/MS	22.6	22.4	44.5	44.2	44.5	42.4
O95866-7;O95866-2;O95866-4;O95866-5;O95866-3;O95866-6;O95866	O95866-7;O95866-2;O95866-4;O95866-5;O95866-3;O95866-6;O95866	5;5;4;4;4;4;4	5;5;4;4;4;4;4	5;5;4;4;4;4;4	Protein G6b	G6B	sp|O95866-7|G6B_HUMAN Isoform G of Megakaryocyte and platelet inhibitory receptor G6b OS=Homo sapiens OX=9606 GN=MPIG6B;sp|O95866-2|G6B_HUMAN Isoform A of Megakaryocyte and platelet inhibitory receptor G6b OS=Homo sapiens OX=9606 GN=MPIG6B;sp|O95866-4|G6B_	7	5	5	5	2	3	5	2	5	5	2	3	5	2	5	5	2	3	5	2	5	5	24.3	24.3	24.3	23.578	222	222;237;193;197;217;225;241	0	13.726	By matching	By MS/MS	By MS/MS	By MS/MS	By MS/MS	By MS/MS	7.2	12.2	24.3	7.2	24.3	24.3
P00338;P00338-3;P00338-4;P00338-5;P00338-2	P00338;P00338-3;P00338-4;P00338-5;P00338-2	7;7;5;4;4	7;7;5;4;4	7;7;5;4;4	L-lactate dehydrogenase A chain	LDHA	sp|P00338|LDHA_HUMAN L-lactate dehydrogenase A chain OS=Homo sapiens OX=9606 GN=LDHA PE=1 SV=2;sp|P00338-3|LDHA_HUMAN Isoform 3 of L-lactate dehydrogenase A chain OS=Homo sapiens OX=9606 GN=LDHA;sp|P00338-4|LDHA_HUMAN Isoform 4 of L-lactate dehydrogenase A	5	7	7	7	5	7	7	3	6	5	5	7	7	3	6	5	5	7	7	3	6	5	21.7	21.7	21.7	36.688	332	332;361;274;241;274	0	31.539	By MS/MS	By MS/MS	By MS/MS	By MS/MS	By MS/MS	By MS/MS	15.7	21.7	21.7	10.2	18.7	16
P00387-2;P00387;P00387-3	P00387-2;P00387;P00387-3	10;10;10	10;10;10	10;10;10	NADH-cytochrome b5 reductase 3;NADH-cytochrome b5 reductase 3 membrane-bound form;NADH-cytochrome b5 reductase 3 soluble form	CYB5R3	sp|P00387-2|NB5R3_HUMAN Isoform 2 of NADH-cytochrome b5 reductase 3 OS=Homo sapiens OX=9606 GN=CYB5R3;sp|P00387|NB5R3_HUMAN NADH-cytochrome b5 reductase 3 OS=Homo sapiens OX=9606 GN=CYB5R3 PE=1 SV=3;sp|P00387-3|NB5R3_HUMAN Isoform 3 of NADH-cytochrome b5 r	3	10	10	10	0	2	9	4	10	8	0	2	9	4	10	8	0	2	9	4	10	8	51.1	51.1	51.1	31.628	278	278;301;334	0	64.254		By matching	By MS/MS	By MS/MS	By MS/MS	By MS/MS	0	6.8	41.4	21.2	51.1	33.1
P00403	P00403	2	2	2	Cytochrome c oxidase subunit 2	MT-CO2	sp|P00403|COX2_HUMAN Cytochrome c oxidase subunit 2 OS=Homo sapiens OX=9606 GN=MT-CO2 PE=1 SV=1	1	2	2	2	0	0	2	1	1	1	0	0	2	1	1	1	0	0	2	1	1	1	13.2	13.2	13.2	25.565	227	227	0	4.7196			By MS/MS	By matching	By matching	By matching	0	0	13.2	4.4	4.4	4.4
P00450;CON__crap_maxquant|121_kDa_protein|Bos_taurus|ENSBTAP00000031900|ENSEMBL	P00450;CON__crap_maxquant|121_kDa_protein|Bos_taurus|ENSBTAP00000031900|ENSEMBL	4;2	4;2	4;2	Ceruloplasmin	CP	sp|P00450|CERU_HUMAN Ceruloplasmin OS=Homo sapiens OX=9606 GN=CP PE=1 SV=1;	2	4	4	4	0	2	4	0	1	0	0	2	4	0	1	0	0	2	4	0	1	0	4.6	4.6	4.6	122.2	1065	1065;1064	0	8.9471		By MS/MS	By MS/MS		By matching		0	1.8	4.6	0	0.8	0
P00451;P00451-2	P00451	13;4	13;4	13;4	Coagulation factor VIII;Factor VIIIa heavy chain, 200 kDa isoform;Factor VIIIa heavy chain, 92 kDa isoform;Factor VIII B chain;Factor VIIIa light chain	F8	sp|P00451|FA8_HUMAN Coagulation factor VIII OS=Homo sapiens OX=9606 GN=F8 PE=1 SV=1	2	13	13	13	0	0	3	12	13	11	0	0	3	12	13	11	0	0	3	12	13	11	7.7	7.7	7.7	267.01	2351	2351;216	0	38.855			By MS/MS	By MS/MS	By MS/MS	By MS/MS	0	0	1.5	7.2	7.7	6.4
P00488	P00488	25	25	25	Coagulation factor XIII A chain	F13A1	sp|P00488|F13A_HUMAN Coagulation factor XIII A chain OS=Homo sapiens OX=9606 GN=F13A1 PE=1 SV=4	1	25	25	25	12	19	24	8	21	13	12	19	24	8	21	13	12	19	24	8	21	13	38.7	38.7	38.7	83.266	732	732	0	137.35	By MS/MS	By MS/MS	By MS/MS	By MS/MS	By MS/MS	By MS/MS	17.9	26.6	37.3	13.4	30.7	21.7
P00491	P00491	4	4	4	Purine nucleoside phosphorylase	PNP	sp|P00491|PNPH_HUMAN Purine nucleoside phosphorylase OS=Homo sapiens OX=9606 GN=PNP PE=1 SV=2	1	4	4	4	1	4	4	1	1	1	1	4	4	1	1	1	1	4	4	1	1	1	19.4	19.4	19.4	32.118	289	289	0	33.767	By matching	By MS/MS	By MS/MS	By matching	By MS/MS	By matching	3.8	19.4	19.4	3.8	3.8	3.8
P00505;P00505-2	P00505;P00505-2	2;1	2;1	2;1	Aspartate aminotransferase, mitochondrial	GOT2	sp|P00505|AATM_HUMAN Aspartate aminotransferase, mitochondrial OS=Homo sapiens OX=9606 GN=GOT2 PE=1 SV=3;sp|P00505-2|AATM_HUMAN Isoform 2 of Aspartate aminotransferase, mitochondrial OS=Homo sapiens OX=9606 GN=GOT2	2	2	2	2	0	0	1	0	2	1	0	0	1	0	2	1	0	0	1	0	2	1	4.9	4.9	4.9	47.517	430	430;387	0.0074516	2.4895			By MS/MS		By MS/MS	By matching	0	0	2.1	0	4.9	2.1
P00558;P00558-2;P07205	P00558;P00558-2	9;8;4	9;8;4	9;8;4	Phosphoglycerate kinase 1	PGK1	sp|P00558|PGK1_HUMAN Phosphoglycerate kinase 1 OS=Homo sapiens OX=9606 GN=PGK1 PE=1 SV=3;sp|P00558-2|PGK1_HUMAN Isoform 2 of Phosphoglycerate kinase 1 OS=Homo sapiens OX=9606 GN=PGK1	3	9	9	9	1	5	9	2	6	2	1	5	9	2	6	2	1	5	9	2	6	2	28.1	28.1	28.1	44.614	417	417;389;417	0	23.897	By matching	By MS/MS	By MS/MS	By matching	By MS/MS	By matching	2.2	14.4	28.1	5.8	17.5	5.8
P00736	P00736	10	10	10	Complement C1r subcomponent;Complement C1r subcomponent heavy chain;Complement C1r subcomponent light chain	C1R	sp|P00736|C1R_HUMAN Complement C1r subcomponent OS=Homo sapiens OX=9606 GN=C1R PE=1 SV=2	1	10	10	10	1	1	3	9	7	7	1	1	3	9	7	7	1	1	3	9	7	7	22.8	22.8	22.8	80.118	705	705	0	76.383	By matching	By MS/MS	By MS/MS	By MS/MS	By MS/MS	By MS/MS	2.6	2.6	7.2	20.6	16.2	16.9
P00738;P00738-2	P00738;P00738-2	24;20	24;20	11;11	Haptoglobin;Haptoglobin alpha chain;Haptoglobin beta chain	HP	sp|P00738|HPT_HUMAN Haptoglobin OS=Homo sapiens OX=9606 GN=HP PE=1 SV=1;sp|P00738-2|HPT_HUMAN Isoform 2 of Haptoglobin OS=Homo sapiens OX=9606 GN=HP	2	24	24	11	14	17	18	17	19	24	14	17	18	17	19	24	8	9	10	9	9	11	52.5	52.5	31.8	45.205	406	406;347	0	132.63	By MS/MS	By MS/MS	By MS/MS	By MS/MS	By MS/MS	By MS/MS	31	39.2	44.8	33.5	37.2	52.5
P00739;P00739-2	P00739;P00739-2	16;16	3;3	3;3	Haptoglobin-related protein	HPR	sp|P00739|HPTR_HUMAN Haptoglobin-related protein OS=Homo sapiens OX=9606 GN=HPR PE=2 SV=2;sp|P00739-2|HPTR_HUMAN Isoform 2 of Haptoglobin-related protein OS=Homo sapiens OX=9606 GN=HPR	2	16	3	3	7	9	11	11	12	16	1	1	3	3	2	3	1	1	3	3	2	3	35.6	11.5	11.5	39.029	348	348;385	0	19.811	By MS/MS	By MS/MS	By MS/MS	By MS/MS	By MS/MS	By MS/MS	21.3	25	29.3	29	28.7	35.6
P00747;Q02325	P00747	8;1	8;1	8;1	Plasminogen;Plasmin heavy chain A;Activation peptide;Angiostatin;Plasmin heavy chain A, short form;Plasmin light chain B	PLG	sp|P00747|PLMN_HUMAN Plasminogen OS=Homo sapiens OX=9606 GN=PLG PE=1 SV=2	2	8	8	8	0	3	8	0	6	5	0	3	8	0	6	5	0	3	8	0	6	5	13.2	13.2	13.2	90.568	810	810;96	0	16.401		By MS/MS	By MS/MS		By MS/MS	By MS/MS	0	4.9	13.2	0	11	8.9
P00751;P00751-2	P00751;P00751-2	2;1	2;1	2;1	Complement factor B;Complement factor B Ba fragment;Complement factor B Bb fragment	CFB	sp|P00751|CFAB_HUMAN Complement factor B OS=Homo sapiens OX=9606 GN=CFB PE=1 SV=2;sp|P00751-2|CFAB_HUMAN Isoform 2 of Complement factor B OS=Homo sapiens OX=9606 GN=CFB	2	2	2	2	0	1	2	1	1	1	0	1	2	1	1	1	0	1	2	1	1	1	2.9	2.9	2.9	85.532	764	764;621	0.0031646	2.8927		By MS/MS	By MS/MS	By matching	By matching	By matching	0	1.4	2.9	1.4	1.4	1.4
P00918	P00918	4	4	4	Carbonic anhydrase 2	CA2	sp|P00918|CAH2_HUMAN Carbonic anhydrase 2 OS=Homo sapiens OX=9606 GN=CA2 PE=1 SV=2	1	4	4	4	1	3	3	0	0	0	1	3	3	0	0	0	1	3	3	0	0	0	18.1	18.1	18.1	29.246	260	260	0	10.874	By matching	By MS/MS	By MS/MS				6.2	13.5	14.6	0	0	0
P01008	P01008	5	5	5	Antithrombin-III	SERPINC1	sp|P01008|ANT3_HUMAN Antithrombin-III OS=Homo sapiens OX=9606 GN=SERPINC1 PE=1 SV=1	1	5	5	5	0	2	4	2	2	2	0	2	4	2	2	2	0	2	4	2	2	2	15.3	15.3	15.3	52.602	464	464	0	8.6604		By MS/MS	By MS/MS	By MS/MS	By MS/MS	By MS/MS	0	6	11.9	6.2	7.1	6.2
P01009;P01009-2;P01009-3;P20848	P01009;P01009-2;P01009-3	22;19;16;1	22;19;16;1	22;19;16;1	Alpha-1-antitrypsin;Short peptide from AAT	SERPINA1	sp|P01009|A1AT_HUMAN Alpha-1-antitrypsin OS=Homo sapiens OX=9606 GN=SERPINA1 PE=1 SV=3;sp|P01009-2|A1AT_HUMAN Isoform 2 of Alpha-1-antitrypsin OS=Homo sapiens OX=9606 GN=SERPINA1;sp|P01009-3|A1AT_HUMAN Isoform 3 of Alpha-1-antitrypsin OS=Homo sapiens OX=96	4	22	22	22	11	21	19	20	17	18	11	21	19	20	17	18	11	21	19	20	17	18	55.5	55.5	55.5	46.736	418	418;359;306;420	0	139.52	By MS/MS	By MS/MS	By MS/MS	By MS/MS	By MS/MS	By MS/MS	28.9	51.9	45.2	49	42.8	51.9
P01011;P01011-2	P01011	3;1	3;1	3;1	Alpha-1-antichymotrypsin;Alpha-1-antichymotrypsin His-Pro-less	SERPINA3	sp|P01011|AACT_HUMAN Alpha-1-antichymotrypsin OS=Homo sapiens OX=9606 GN=SERPINA3 PE=1 SV=2	2	3	3	3	0	2	2	2	2	2	0	2	2	2	2	2	0	2	2	2	2	2	9.2	9.2	9.2	47.65	423	423;216	0	12.81		By MS/MS	By MS/MS	By MS/MS	By MS/MS	By MS/MS	0	6.6	6.6	6.6	5	6.6
P01019	P01019	2	2	2	Angiotensinogen;Angiotensin-1;Angiotensin-2;Angiotensin-3;Angiotensin-4;Angiotensin 1-9;Angiotensin 1-7;Angiotensin 1-5;Angiotensin 1-4	AGT	sp|P01019|ANGT_HUMAN Angiotensinogen OS=Homo sapiens OX=9606 GN=AGT PE=1 SV=1	1	2	2	2	0	0	1	1	1	0	0	0	1	1	1	0	0	0	1	1	1	0	6	6	6	53.154	485	485	0	5.0615			By MS/MS	By MS/MS	By matching		0	0	3.5	2.5	2.5	0
P01023;CON__crap_maxquant|similar_to_alpha-2-macroglobulin_isoform_1|Bos_taurus|ENSBTAP00000024146|ENSEMBL;P20742-2	P01023	51;7;5	51;7;5	46;5;0	Alpha-2-macroglobulin	A2M	sp|P01023|A2MG_HUMAN Alpha-2-macroglobulin OS=Homo sapiens OX=9606 GN=A2M PE=1 SV=3	3	51	51	46	35	47	50	50	41	47	35	47	50	50	41	47	32	43	45	45	37	42	47.4	47.4	43.5	163.29	1474	1474;1477;1268	0	323.31	By MS/MS	By MS/MS	By MS/MS	By MS/MS	By MS/MS	By MS/MS	32.2	43.4	45.9	45.5	37	42.3
P01024;CON__crap_maxquant|Complement_C3|Bos_taurus|Q2UVX4|Swissprot	P01024	67;7	67;7	67;7	Complement C3;Complement C3 beta chain;C3-beta-c;Complement C3 alpha chain;C3a anaphylatoxin;Acylation stimulating protein;Complement C3b alpha chain;Complement C3c alpha chain fragment 1;Complement C3dg fragment;Complement C3g fragment;Complement C3d fragment;Complement C3f fragment;Complement C3c alpha chain fragment 2	C3	sp|P01024|CO3_HUMAN Complement C3 OS=Homo sapiens OX=9606 GN=C3 PE=1 SV=2	2	67	67	67	27	54	62	53	54	50	27	54	62	53	54	50	27	54	62	53	54	50	51.2	51.2	51.2	187.15	1663	1663;1662	0	323.31	By MS/MS	By MS/MS	By MS/MS	By MS/MS	By MS/MS	By MS/MS	18.3	37.1	49	40.2	40.9	36.2
P01031;CON__crap_maxquant|Complement_component_C5a|Bos_taurus|Q1A7A4|TrEMBL	P01031	3;1	3;1	3;1	Complement C5;Complement C5 beta chain;Complement C5 alpha chain;C5a anaphylatoxin;Complement C5 alpha chain	C5	sp|P01031|CO5_HUMAN Complement C5 OS=Homo sapiens OX=9606 GN=C5 PE=1 SV=4	2	3	3	3	0	0	2	2	2	0	0	0	2	2	2	0	0	0	2	2	2	0	2.2	2.2	2.2	188.3	1676	1676;1677	0	9.7157			By MS/MS	By MS/MS	By matching		0	0	1.3	1.6	1.6	0
P01040	P01040	5	5	5	Cystatin-A;Cystatin-A, N-terminally processed	CSTA	sp|P01040|CYTA_HUMAN Cystatin-A OS=Homo sapiens OX=9606 GN=CSTA PE=1 SV=1	1	5	5	5	5	4	0	4	2	3	5	4	0	4	2	3	5	4	0	4	2	3	67.3	67.3	67.3	11.006	98	98	0	16.474	By MS/MS	By MS/MS		By matching	By matching	By matching	67.3	55.1	0	49	15.3	27.6
P01042;P01042-2;P01042-3	P01042;P01042-2;P01042-3	8;8;7	8;8;7	8;8;7	Kininogen-1;Kininogen-1 heavy chain;T-kinin;Bradykinin;Lysyl-bradykinin;Kininogen-1 light chain;Low molecular weight growth-promoting factor	KNG1	sp|P01042|KNG1_HUMAN Kininogen-1 OS=Homo sapiens OX=9606 GN=KNG1 PE=1 SV=2;sp|P01042-2|KNG1_HUMAN Isoform LMW of Kininogen-1 OS=Homo sapiens OX=9606 GN=KNG1;sp|P01042-3|KNG1_HUMAN Isoform 3 of Kininogen-1 OS=Homo sapiens OX=9606 GN=KNG1	3	8	8	8	0	6	8	5	6	7	0	6	8	5	6	7	0	6	8	5	6	7	13.8	13.8	13.8	71.957	644	644;427;391	0	20.505		By MS/MS	By MS/MS	By MS/MS	By MS/MS	By MS/MS	0	9.2	13.8	7.3	9.6	11.5
P01137	P01137	7	7	7	Transforming growth factor beta-1;Latency-associated peptide	TGFB1	sp|P01137|TGFB1_HUMAN Transforming growth factor beta-1 proprotein OS=Homo sapiens OX=9606 GN=TGFB1 PE=1 SV=2	1	7	7	7	0	3	3	2	7	3	0	3	3	2	7	3	0	3	3	2	7	3	23.6	23.6	23.6	44.341	390	390	0	31.104		By matching	By MS/MS	By matching	By MS/MS	By MS/MS	0	9.5	12.6	7.7	23.6	12.6
P01591	P01591	5	5	5	Immunoglobulin J chain	IGJ	sp|P01591|IGJ_HUMAN Immunoglobulin J chain OS=Homo sapiens OX=9606 GN=JCHAIN PE=1 SV=4	1	5	5	5	3	3	4	3	3	5	3	3	4	3	3	5	3	3	4	3	3	5	32.7	32.7	32.7	18.098	159	159	0	11.633	By matching	By MS/MS	By MS/MS	By MS/MS	By matching	By MS/MS	17	17	23.3	17	17	32.7
P01619;A0A0C4DH25	P01619;A0A0C4DH25	4;2	4;2	4;2	Ig kappa chain V-III region B6	IGKV3D-20	sp|P01619|KV320_HUMAN Immunoglobulin kappa variable 3-20 OS=Homo sapiens OX=9606 GN=IGKV3-20 PE=1 SV=2;sp|A0A0C4DH25|KVD20_HUMAN Immunoglobulin kappa variable 3D-20 OS=Homo sapiens OX=9606 GN=IGKV3D-20 PE=3 SV=1	2	4	4	4	3	3	3	3	3	4	3	3	3	3	3	4	3	3	3	3	3	4	46.6	46.6	46.6	12.557	116	116;116	0	68.523	By MS/MS	By MS/MS	By MS/MS	By MS/MS	By MS/MS	By MS/MS	40.5	27.6	27.6	27.6	27.6	46.6
P01624;A0A087WSY6;A0A075B6H7;A0A0C4DH55	P01624;A0A087WSY6;A0A075B6H7;A0A0C4DH55	2;1;1;1	2;1;1;1	2;1;1;1	Ig kappa chain V-III region POM	IGKV3D-15;IGKV3-7;IGKV3D-7	sp|P01624|KV315_HUMAN Immunoglobulin kappa variable 3-15 OS=Homo sapiens OX=9606 GN=IGKV3-15 PE=1 SV=2;sp|A0A087WSY6|KVD15_HUMAN Immunoglobulin kappa variable 3D-15 OS=Homo sapiens OX=9606 GN=IGKV3D-15 PE=3 SV=6;sp|A0A075B6H7|KV37_HUMAN Probable non-functi	4	2	2	2	1	1	2	1	2	2	1	1	2	1	2	2	1	1	2	1	2	2	26.1	26.1	26.1	12.496	115	115;115;116;119	0	8.9353	By matching	By MS/MS	By MS/MS	By MS/MS	By MS/MS	By MS/MS	7.8	7.8	26.1	7.8	26.1	26.1
P01700	P01700	1	1	1	Ig lambda chain V-I region HA		sp|P01700|LV147_HUMAN Immunoglobulin lambda variable 1-47 OS=Homo sapiens OX=9606 GN=IGLV1-47 PE=1 SV=2	1	1	1	1	1	1	1	1	1	1	1	1	1	1	1	1	1	1	1	1	1	1	11.1	11.1	11.1	12.283	117	117	0	7.3394	By matching	By matching	By MS/MS	By matching	By MS/MS	By MS/MS	11.1	11.1	11.1	11.1	11.1	11.1
P0DP03;P01768;P01764;A0A0C4DH42;P0DP02;P01767;P01772	P0DP03;P01768;P01764;A0A0C4DH42;P0DP02;P01767;P01772	2;2;2;1;1;1;1	1;1;1;0;0;0;0	1;1;1;0;0;0;0	Ig heavy chain V-III region CAM;Ig heavy chain V-III region 23;Ig heavy chain V-III region BUT;Ig heavy chain V-III region KOL	IGHV3-23;IGHV3-66	sp|P0DP03|HVC05_HUMAN Immunoglobulin heavy variable 3-30-5 OS=Homo sapiens OX=9606 GN=IGHV3-30-5 PE=3 SV=1;sp|P01768|HV330_HUMAN Immunoglobulin heavy variable 3-30 OS=Homo sapiens OX=9606 GN=IGHV3-30 PE=1 SV=2;sp|P01764|HV323_HUMAN Immunoglobulin heavy var	7	2	1	1	2	2	2	2	2	2	1	1	1	1	1	1	1	1	1	1	1	1	18.8	9.4	9.4	12.947	117	117;117;117;116;117;116;117	0.0017153	3.5724	By MS/MS	By MS/MS	By MS/MS	By MS/MS	By MS/MS	By MS/MS	18.8	18.8	18.8	18.8	18.8	18.8
P01780;A0A0C4DH32;A0A0B4J1V1;P01763;P01762;P01782;P0DP04;A0A0B4J1X8;P01766	P01780;A0A0C4DH32;A0A0B4J1V1;P01763;P01762;P01782	3;2;2;2;2;2;1;1;1	2;1;1;1;1;1;1;1;1	2;1;1;1;1;1;1;1;1	Ig heavy chain V-III region JON;Ig heavy chain V-III region WEA;Ig heavy chain V-III region TRO;Ig heavy chain V-III region DOB	IGHV3-20;IGHV3-21	sp|P01780|HV307_HUMAN Immunoglobulin heavy variable 3-7 OS=Homo sapiens OX=9606 GN=IGHV3-7 PE=1 SV=2;sp|A0A0C4DH32|HV320_HUMAN Immunoglobulin heavy variable 3-20 OS=Homo sapiens OX=9606 GN=IGHV3-20 PE=3 SV=2;sp|A0A0B4J1V1|HV321_HUMAN Immunoglobulin heavy v	9	3	2	2	1	2	2	2	2	2	1	1	2	2	2	2	1	1	2	2	2	2	24.8	17.1	17.1	12.943	117	117;117;117;117;117;118;118;118;116	0	5.749	By matching	By matching	By MS/MS	By MS/MS	By MS/MS	By MS/MS	9.4	15.4	17.1	17.1	17.1	17.1
P01834	P01834	8	2	2	Ig kappa chain C region	IGKC	sp|P01834|IGKC_HUMAN Immunoglobulin kappa constant OS=Homo sapiens OX=9606 GN=IGKC PE=1 SV=2	1	8	2	2	6	8	7	6	5	7	1	2	2	1	1	2	1	2	2	1	1	2	84.1	17.8	17.8	11.765	107	107	0	26.822	By MS/MS	By MS/MS	By MS/MS	By MS/MS	By MS/MS	By MS/MS	79.4	84.1	80.4	79.4	79.4	80.4
P0DOX5;P01857	P0DOX5;P01857	13;13	13;13	5;5	Ig gamma-1 chain C region	IGHG1	sp|P0DOX5|IGG1_HUMAN Immunoglobulin gamma-1 heavy chain OS=Homo sapiens OX=9606 PE=1 SV=2;sp|P01857|IGHG1_HUMAN Immunoglobulin heavy constant gamma 1 OS=Homo sapiens OX=9606 GN=IGHG1 PE=1 SV=1	2	13	13	5	11	11	13	12	13	13	11	11	13	12	13	13	5	4	5	5	5	5	39.6	39.6	17.4	49.328	449	449;330	0	149.85	By MS/MS	By MS/MS	By MS/MS	By MS/MS	By MS/MS	By MS/MS	29.6	33.4	39.6	34.7	39.6	39.6
P01859	P01859	10	4	4	Ig gamma-2 chain C region	IGHG2	sp|P01859|IGHG2_HUMAN Immunoglobulin heavy constant gamma 2 OS=Homo sapiens OX=9606 GN=IGHG2 PE=1 SV=2	1	10	4	4	7	9	8	8	9	9	2	4	3	3	3	3	2	4	3	3	3	3	34.7	13.8	13.8	35.9	326	326	0	40.742	By matching	By MS/MS	By MS/MS	By MS/MS	By MS/MS	By MS/MS	21.5	27.6	29.8	29.8	33.4	33.4
P01860	P01860	13	7	5	Ig gamma-3 chain C region	IGHG3	sp|P01860|IGHG3_HUMAN Immunoglobulin heavy constant gamma 3 OS=Homo sapiens OX=9606 GN=IGHG3 PE=1 SV=2	1	13	7	5	10	10	11	9	13	12	4	4	5	3	7	6	2	2	4	2	5	4	46.9	32.4	24.9	41.287	377	377	0	33.595	By matching	By MS/MS	By MS/MS	By MS/MS	By MS/MS	By MS/MS	33.2	33.2	38.7	30	46.9	41.9
P01861	P01861	8	3	3	Ig gamma-4 chain C region	IGHG4	sp|P01861|IGHG4_HUMAN Immunoglobulin heavy constant gamma 4 OS=Homo sapiens OX=9606 GN=IGHG4 PE=1 SV=1	1	8	3	3	5	8	7	5	7	7	1	3	3	2	2	2	1	3	3	2	2	2	34.9	14.4	14.4	35.94	327	327	0	8.3738	By matching	By MS/MS	By MS/MS	By MS/MS	By MS/MS	By MS/MS	19	34.9	31.2	19.6	30	30
P01871;P01871-2;P0DOX6	P01871;P01871-2;P0DOX6	29;28;22	29;28;22	29;28;22	Ig mu chain C region	IGHM	sp|P01871|IGHM_HUMAN Immunoglobulin heavy constant mu OS=Homo sapiens OX=9606 GN=IGHM PE=1 SV=4;sp|P01871-2|IGHM_HUMAN Isoform 2 of Immunoglobulin heavy constant mu OS=Homo sapiens OX=9606 GN=IGHM;sp|P0DOX6|IGM_HUMAN Immunoglobulin mu heavy chain OS=Homo s	3	29	29	29	20	24	21	21	19	24	20	24	21	21	19	24	20	24	21	21	19	24	66.7	66.7	66.7	49.439	453	453;474;576	0	323.31	By MS/MS	By MS/MS	By MS/MS	By MS/MS	By MS/MS	By MS/MS	46.4	48.8	61.4	53.4	55.6	58.3
P01876	P01876	12	12	6	Ig alpha-1 chain C region	IGHA1	sp|P01876|IGHA1_HUMAN Immunoglobulin heavy constant alpha 1 OS=Homo sapiens OX=9606 GN=IGHA1 PE=1 SV=2	1	12	12	6	9	10	11	9	11	10	9	10	11	9	11	10	4	5	5	5	5	5	49.9	49.9	29.5	37.654	353	353	0	99.865	By MS/MS	By MS/MS	By MS/MS	By MS/MS	By MS/MS	By MS/MS	26.3	32.3	45	29.5	41.4	32.3
P01877;P0DOX2	P01877;P0DOX2	7;6	1;1	1;1	Ig alpha-2 chain C region	IGHA2	sp|P01877|IGHA2_HUMAN Immunoglobulin heavy constant alpha 2 OS=Homo sapiens OX=9606 GN=IGHA2 PE=1 SV=4;sp|P0DOX2|IGA2_HUMAN Immunoglobulin alpha-2 heavy chain OS=Homo sapiens OX=9606 PE=1 SV=2	2	7	1	1	5	6	7	5	7	6	0	1	1	1	1	1	0	1	1	1	1	1	25.6	4.4	4.4	36.591	340	340;455	0	6.484	By matching	By MS/MS	By MS/MS	By MS/MS	By matching	By MS/MS	11.8	16.2	25.6	13.2	25.6	16.2
P01889	P01889	6	5	2	HLA class I histocompatibility antigen, B-7 alpha chain	HLA-B	sp|P01889|HLAB_HUMAN HLA class I histocompatibility antigen, B alpha chain OS=Homo sapiens OX=9606 GN=HLA-B PE=1 SV=3	1	6	5	2	1	5	6	5	5	5	1	4	5	4	4	4	0	2	2	2	2	2	23.2	19.6	9.4	40.46	362	362	0	30.68	By matching	By MS/MS	By MS/MS	By MS/MS	By MS/MS	By MS/MS	2.5	19.3	23.2	19.3	19.3	19.3
P02549-2;P02549	P02549-2;P02549	43;43	43;43	43;43	Spectrin alpha chain, erythrocytic 1	SPTA1	sp|P02549-2|SPTA1_HUMAN Isoform 2 of Spectrin alpha chain, erythrocytic 1 OS=Homo sapiens OX=9606 GN=SPTA1;sp|P02549|SPTA1_HUMAN Spectrin alpha chain, erythrocytic 1 OS=Homo sapiens OX=9606 GN=SPTA1 PE=1 SV=5	2	43	43	43	1	0	3	9	39	35	1	0	3	9	39	35	1	0	3	9	39	35	22.8	22.8	22.8	279.67	2416	2416;2419	0	172.71	By matching		By MS/MS	By MS/MS	By MS/MS	By MS/MS	0.4	0	1.7	4.5	20.7	18
P02647	P02647	31	31	30	Apolipoprotein A-I;Proapolipoprotein A-I;Truncated apolipoprotein A-I	APOA1	sp|P02647|APOA1_HUMAN Apolipoprotein A-I OS=Homo sapiens OX=9606 GN=APOA1 PE=1 SV=1	1	31	31	30	27	27	26	25	26	29	27	27	26	25	26	29	26	26	25	25	25	28	78.3	78.3	78.3	30.777	267	267	0	156.51	By MS/MS	By MS/MS	By MS/MS	By MS/MS	By MS/MS	By MS/MS	76.8	77.5	75.3	71.9	70.4	76.8
P02649;CON__crap_maxquant|Apolipoprotein_E|Bos_taurus|Q03247|Swissprot	P02649	35;4	35;4	35;4	Apolipoprotein E	APOE	sp|P02649|APOE_HUMAN Apolipoprotein E OS=Homo sapiens OX=9606 GN=APOE PE=1 SV=1	2	35	35	35	31	35	29	30	29	29	31	35	29	30	29	29	31	35	29	30	29	29	83.9	83.9	83.9	36.154	317	317;316	0	323.31	By MS/MS	By MS/MS	By MS/MS	By MS/MS	By MS/MS	By MS/MS	79.8	83.9	78.2	78.9	78.2	78.2
P02652	P02652	5	5	5	Apolipoprotein A-II;Proapolipoprotein A-II;Truncated apolipoprotein A-II	APOA2	sp|P02652|APOA2_HUMAN Apolipoprotein A-II OS=Homo sapiens OX=9606 GN=APOA2 PE=1 SV=1	1	5	5	5	5	5	5	5	4	4	5	5	5	5	4	4	5	5	5	5	4	4	41	41	41	11.175	100	100	0	24.393	By MS/MS	By MS/MS	By MS/MS	By MS/MS	By MS/MS	By MS/MS	41	41	41	41	21	21
P02654	P02654	6	6	6	Apolipoprotein C-I;Truncated apolipoprotein C-I	APOC1	sp|P02654|APOC1_HUMAN Apolipoprotein C-I OS=Homo sapiens OX=9606 GN=APOC1 PE=1 SV=1	1	6	6	6	5	5	6	6	6	6	5	5	6	6	6	6	5	5	6	6	6	6	37.3	37.3	37.3	9.3318	83	83	0	17.711	By MS/MS	By MS/MS	By MS/MS	By MS/MS	By MS/MS	By MS/MS	37.3	37.3	37.3	37.3	37.3	37.3
P02655	P02655	4	4	4	Apolipoprotein C-II;Proapolipoprotein C-II	APOC2	sp|P02655|APOC2_HUMAN Apolipoprotein C-II OS=Homo sapiens OX=9606 GN=APOC2 PE=1 SV=1	1	4	4	4	0	2	2	4	3	4	0	2	2	4	3	4	0	2	2	4	3	4	43.6	43.6	43.6	11.284	101	101	0	45.124		By matching	By MS/MS	By MS/MS	By MS/MS	By MS/MS	0	31.7	29.7	43.6	40.6	43.6
P02656	P02656	6	6	6	Apolipoprotein C-III	APOC3	sp|P02656|APOC3_HUMAN Apolipoprotein C-III OS=Homo sapiens OX=9606 GN=APOC3 PE=1 SV=1	1	6	6	6	2	2	2	5	3	4	2	2	2	5	3	4	2	2	2	5	3	4	58.6	58.6	58.6	10.852	99	99	0	116.44	By MS/MS	By MS/MS	By MS/MS	By MS/MS	By MS/MS	By MS/MS	27.3	19.2	27.3	55.6	46.5	53.5
P02671;P02671-2;CON__crap_maxquant|Fibrinogen_alpha_chain|Bos_taurus|P02672|Swissprot	P02671;P02671-2	38;38;1	38;38;1	38;38;1	Fibrinogen alpha chain;Fibrinopeptide A;Fibrinogen alpha chain	FGA	sp|P02671|FIBA_HUMAN Fibrinogen alpha chain OS=Homo sapiens OX=9606 GN=FGA PE=1 SV=2;sp|P02671-2|FIBA_HUMAN Isoform 2 of Fibrinogen alpha chain OS=Homo sapiens OX=9606 GN=FGA	3	38	38	38	32	37	31	34	31	32	32	37	31	34	31	32	32	37	31	34	31	32	42.6	42.6	42.6	94.972	866	866;644;615	0	323.31	By MS/MS	By MS/MS	By MS/MS	By MS/MS	By MS/MS	By MS/MS	39.7	41.8	40.3	41.3	40.3	40.3
P02675;CON__crap_maxquant|Fibrinogen_beta_chain|Bos_taurus|P02676|Swissprot	P02675	40;5	40;5	40;5	Fibrinogen beta chain;Fibrinopeptide B;Fibrinogen beta chain	FGB	sp|P02675|FIBB_HUMAN Fibrinogen beta chain OS=Homo sapiens OX=9606 GN=FGB PE=1 SV=2	2	40	40	40	26	34	29	32	32	35	26	34	29	32	32	35	26	34	29	32	32	35	77.2	77.2	77.2	55.928	491	491;495	0	323.31	By MS/MS	By MS/MS	By MS/MS	By MS/MS	By MS/MS	By MS/MS	55.8	66.4	72.9	66.8	73.9	74.5
P02679-2;P02679	P02679-2;P02679	28;28	28;28	28;28	Fibrinogen gamma chain	FGG	sp|P02679-2|FIBG_HUMAN Isoform Gamma-A of Fibrinogen gamma chain OS=Homo sapiens OX=9606 GN=FGG;sp|P02679|FIBG_HUMAN Fibrinogen gamma chain OS=Homo sapiens OX=9606 GN=FGG PE=1 SV=3	2	28	28	28	21	24	24	27	25	26	21	24	24	27	25	26	21	24	24	27	25	26	61.1	61.1	61.1	49.496	437	437;453	0	264.58	By MS/MS	By MS/MS	By MS/MS	By MS/MS	By MS/MS	By MS/MS	49.9	57.2	52.4	61.1	59	54.2
P02730-2;P02730	P02730-2;P02730	21;21	21;21	21;21	Band 3 anion transport protein	SLC4A1	sp|P02730-2|B3AT_HUMAN Isoform 2 of Band 3 anion transport protein OS=Homo sapiens OX=9606 GN=SLC4A1;sp|P02730|B3AT_HUMAN Band 3 anion transport protein OS=Homo sapiens OX=9606 GN=SLC4A1 PE=1 SV=3	2	21	21	21	2	15	15	18	21	20	2	15	15	18	21	20	2	15	15	18	21	20	34.6	34.6	34.6	94.194	846	846;911	0	170.34	By matching	By MS/MS	By MS/MS	By MS/MS	By MS/MS	By MS/MS	3.7	23.2	24	27.9	34.6	30
P02743	P02743	4	4	4	Serum amyloid P-component;Serum amyloid P-component(1-203)	APCS	sp|P02743|SAMP_HUMAN Serum amyloid P-component OS=Homo sapiens OX=9606 GN=APCS PE=1 SV=2	1	4	4	4	0	2	4	1	2	2	0	2	4	1	2	2	0	2	4	1	2	2	20.6	20.6	20.6	25.387	223	223	0	15.342		By matching	By MS/MS	By matching	By MS/MS	By matching	0	9.9	20.6	5.8	10.8	10.3
P02745	P02745	2	2	2	Complement C1q subcomponent subunit A	C1QA	sp|P02745|C1QA_HUMAN Complement C1q subcomponent subunit A OS=Homo sapiens OX=9606 GN=C1QA PE=1 SV=2	1	2	2	2	0	2	2	2	2	2	0	2	2	2	2	2	0	2	2	2	2	2	9.4	9.4	9.4	26.016	245	245	0	18.767		By MS/MS	By MS/MS	By MS/MS	By MS/MS	By MS/MS	0	9.4	9.4	9.4	9.4	9.4
P02746	P02746	5	5	5	Complement C1q subcomponent subunit B	C1QB	sp|P02746|C1QB_HUMAN Complement C1q subcomponent subunit B OS=Homo sapiens OX=9606 GN=C1QB PE=1 SV=3	1	5	5	5	4	4	5	5	5	5	4	4	5	5	5	5	4	4	5	5	5	5	22.5	22.5	22.5	26.721	253	253	0	51.847	By MS/MS	By MS/MS	By MS/MS	By MS/MS	By MS/MS	By MS/MS	17	16.6	22.5	22.5	22.5	22.5
P02747	P02747	4	4	4	Complement C1q subcomponent subunit C	C1QC	sp|P02747|C1QC_HUMAN Complement C1q subcomponent subunit C OS=Homo sapiens OX=9606 GN=C1QC PE=1 SV=3	1	4	4	4	3	4	4	4	4	4	3	4	4	4	4	4	3	4	4	4	4	4	21.2	21.2	21.2	25.773	245	245	0	43.749	By MS/MS	By MS/MS	By MS/MS	By MS/MS	By MS/MS	By MS/MS	15.9	21.2	21.2	21.2	21.2	21.2
P02748;CON__crap_maxquant|Complement_component_C9|Bos_taurus|Q3MHN2|Swissprot	P02748	5;1	5;1	5;1	Complement component C9;Complement component C9a;Complement component C9b	C9	sp|P02748|CO9_HUMAN Complement component C9 OS=Homo sapiens OX=9606 GN=C9 PE=1 SV=2	2	5	5	5	1	5	4	3	3	3	1	5	4	3	3	3	1	5	4	3	3	3	9.1	9.1	9.1	63.173	559	559;548	0	11.483	By matching	By MS/MS	By MS/MS	By MS/MS	By MS/MS	By MS/MS	2	9.1	7.7	6.1	6.1	5.7
P02749;CON__crap_maxquant|Beta-2-glycoprotein_1|Bos_taurus|P17690|Swissprot	P02749	11;2	11;2	11;2	Beta-2-glycoprotein 1	APOH	sp|P02749|APOH_HUMAN Beta-2-glycoprotein 1 OS=Homo sapiens OX=9606 GN=APOH PE=1 SV=3	2	11	11	11	6	9	10	10	11	11	6	9	10	10	11	11	6	9	10	10	11	11	35.4	35.4	35.4	38.298	345	345;345	0	69.96	By MS/MS	By MS/MS	By MS/MS	By MS/MS	By MS/MS	By MS/MS	24.6	34.5	34.8	34.8	35.4	35.4
P02751-14;P02751-1;P02751-10;P02751-3;P02751-17;P02751-9;P02751-8;P02751-13;P02751-7;P02751;P02751-5;P02751-6;P02751-11;P02751-4;P02751-12;P02751-16;P02751-2	P02751-14;P02751-1;P02751-10;P02751-3;P02751-17;P02751-9;P02751-8;P02751-13;P02751-7;P02751;P02751-5;P02751-6;P02751-11;P02751-4;P02751-12	45;45;45;45;45;45;45;44;44;44;44;44;42;41;38;8;7	45;45;45;45;45;45;45;44;44;44;44;44;42;41;38;8;7	45;45;45;45;45;45;45;44;44;44;44;44;42;41;38;8;7	Fibronectin;Anastellin;Ugl-Y1;Ugl-Y2;Ugl-Y3	FN1	sp|P02751-14|FINC_HUMAN Isoform 14 of Fibronectin OS=Homo sapiens OX=9606 GN=FN1;sp|P02751-1|FINC_HUMAN Isoform 1 of Fibronectin OS=Homo sapiens OX=9606 GN=FN1;sp|P02751-10|FINC_HUMAN Isoform 10 of Fibronectin OS=Homo sapiens OX=9606 GN=FN1;sp|P02751-3|FIN	17	45	45	45	19	34	45	42	37	35	19	34	45	42	37	35	19	34	45	42	37	35	29.4	29.4	29.4	249.4	2265	2265;2386;2176;2355;2330;2240;2296;2267;2446;2477;2211;2184;2386;2031;2008;657;642	0	287.14	By MS/MS	By MS/MS	By MS/MS	By MS/MS	By MS/MS	By MS/MS	10.9	19.6	29.4	27.3	23.9	20.7
P02765	P02765	2	2	2	Alpha-2-HS-glycoprotein;Alpha-2-HS-glycoprotein chain A;Alpha-2-HS-glycoprotein chain B	AHSG	sp|P02765|FETUA_HUMAN Alpha-2-HS-glycoprotein OS=Homo sapiens OX=9606 GN=AHSG PE=1 SV=2	1	2	2	2	2	2	1	1	0	0	2	2	1	1	0	0	2	2	1	1	0	0	4.6	4.6	4.6	39.34	367	367	0.0032415	3.0826	By matching	By MS/MS	By matching	By matching			4.6	4.6	2.7	2.7	0	0
P02766	P02766	5	5	5	Transthyretin	TTR	sp|P02766|TTHY_HUMAN Transthyretin OS=Homo sapiens OX=9606 GN=TTR PE=1 SV=1	1	5	5	5	1	2	5	4	4	4	1	2	5	4	4	4	1	2	5	4	4	4	48.3	48.3	48.3	15.887	147	147	0	39.352	By matching	By MS/MS	By MS/MS	By MS/MS	By MS/MS	By MS/MS	8.8	17.7	48.3	33.3	33.3	33.3
P02768;P02768-3;P02768-2	P02768;P02768-3;P02768-2	47;28;27	47;28;27	42;25;23	Serum albumin	ALB	sp|P02768|ALBU_HUMAN Serum albumin OS=Homo sapiens OX=9606 GN=ALB PE=1 SV=2;sp|P02768-3|ALBU_HUMAN Isoform 3 of Serum albumin OS=Homo sapiens OX=9606 GN=ALB;sp|P02768-2|ALBU_HUMAN Isoform 2 of Serum albumin OS=Homo sapiens OX=9606 GN=ALB	3	47	47	42	33	43	40	42	42	42	33	43	40	42	42	42	29	38	35	37	37	37	71.8	71.8	67.8	69.366	609	609;396;417	0	323.31	By MS/MS	By MS/MS	By MS/MS	By MS/MS	By MS/MS	By MS/MS	51.1	68	68.1	63.9	66	65.4
P02774;P02774-3;P02774-2;CON__crap_maxquant|Vitamin_D-binding_protein|Bos_taurus|Q3MHN5|Swissprot;CON__crap_maxquant|54_kDa_protein|Bos_taurus|ENSBTAP00000018229|ENSEMBL	P02774;P02774-3;P02774-2	25;25;19;5;5	25;25;19;5;5	25;25;19;5;5	Vitamin D-binding protein	GC	sp|P02774|VTDB_HUMAN Vitamin D-binding protein OS=Homo sapiens OX=9606 GN=GC PE=1 SV=2;sp|P02774-3|VTDB_HUMAN Isoform 3 of Vitamin D-binding protein OS=Homo sapiens OX=9606 GN=GC;sp|P02774-2|VTDB_HUMAN Isoform 2 of Vitamin D-binding protein OS=Homo sapiens	5	25	25	25	2	6	13	17	25	25	2	6	13	17	25	25	2	6	13	17	25	25	47.5	47.5	47.5	52.917	474	474;493;352;474;475	0	218.63	By matching	By MS/MS	By MS/MS	By MS/MS	By MS/MS	By MS/MS	3	10.1	34.2	31.6	47.5	47.5
P02775	P02775	4	4	4	Platelet basic protein;Connective tissue-activating peptide III;TC-2;Connective tissue-activating peptide III(1-81);Beta-thromboglobulin;Neutrophil-activating peptide 2(74);Neutrophil-activating peptide 2(73);Neutrophil-activating peptide 2;TC-1;Neutrophil-activating peptide 2(1-66);Neutrophil-activating peptide 2(1-63)	PPBP	sp|P02775|CXCL7_HUMAN Platelet basic protein OS=Homo sapiens OX=9606 GN=PPBP PE=1 SV=3	1	4	4	4	2	4	4	3	3	4	2	4	4	3	3	4	2	4	4	3	3	4	36.7	36.7	36.7	13.894	128	128	0	37.277	By MS/MS	By MS/MS	By MS/MS	By MS/MS	By MS/MS	By MS/MS	19.5	36.7	36.7	25.8	30.5	36.7
P02776;P10720	P02776;P10720	3;3	3;3	3;3	Platelet factor 4;Platelet factor 4, short form;Platelet factor 4 variant;Platelet factor 4 variant(4-74);Platelet factor 4 variant(5-74);Platelet factor 4 variant(6-74)	PF4;PF4V1	sp|P02776|PLF4_HUMAN Platelet factor 4 OS=Homo sapiens OX=9606 GN=PF4 PE=1 SV=2;sp|P10720|PF4V_HUMAN Platelet factor 4 variant OS=Homo sapiens OX=9606 GN=PF4V1 PE=1 SV=1	2	3	3	3	3	3	3	3	3	3	3	3	3	3	3	3	3	3	3	3	3	3	31.7	31.7	31.7	10.845	101	101;104	0	10.828	By MS/MS	By MS/MS	By MS/MS	By MS/MS	By MS/MS	By MS/MS	31.7	31.7	31.7	31.7	31.7	31.7
P02787;CON__crap_maxquant|Serotransferrin-like|Bos_taurus|Q2HJF0|TrEMBL;CON__crap_maxquant|Serotransferrin|Bos_taurus|Q29443|Swissprot;CON__crap_maxquant|Serotransferrin|Bos_taurus|Q0IIK2|TrEMBL	P02787	29;1;1;1	29;1;1;1	29;1;1;1	Serotransferrin	TF	sp|P02787|TRFE_HUMAN Serotransferrin OS=Homo sapiens OX=9606 GN=TF PE=1 SV=3	4	29	29	29	13	20	28	23	25	25	13	20	28	23	25	25	13	20	28	23	25	25	49.6	49.6	49.6	77.063	698	698;622;685;704	0	184.4	By MS/MS	By MS/MS	By MS/MS	By MS/MS	By MS/MS	By MS/MS	20.6	32.5	48.4	40	42.6	37.7
P02788-2;P02788	P02788-2;P02788	2;2	2;2	2;2	Lactotransferrin;Lactoferricin-H;Kaliocin-1;Lactoferroxin-A;Lactoferroxin-B;Lactoferroxin-C	LTF	sp|P02788-2|TRFL_HUMAN Isoform DeltaLf of Lactotransferrin OS=Homo sapiens OX=9606 GN=LTF;sp|P02788|TRFL_HUMAN Lactotransferrin OS=Homo sapiens OX=9606 GN=LTF PE=1 SV=6	2	2	2	2	2	0	0	1	0	0	2	0	0	1	0	0	2	0	0	1	0	0	5.6	5.6	5.6	73.16	666	666;710	0.0033501	3.2765	By MS/MS			By matching			5.6	0	0	2.9	0	0
P02790	P02790	7	7	7	Hemopexin	HPX	sp|P02790|HEMO_HUMAN Hemopexin OS=Homo sapiens OX=9606 GN=HPX PE=1 SV=2	1	7	7	7	0	2	5	3	5	3	0	2	5	3	5	3	0	2	5	3	5	3	16.9	16.9	16.9	51.676	462	462	0	14.44		By MS/MS	By MS/MS	By matching	By MS/MS	By matching	0	6.9	11.3	7.1	12.3	6.7
P04003;CON__crap_maxquant|C4b-binding_protein_alpha_chain|Bos_taurus|Q28065|Swissprot	P04003	17;1	17;1	17;1	C4b-binding protein alpha chain	C4BPA	sp|P04003|C4BPA_HUMAN C4b-binding protein alpha chain OS=Homo sapiens OX=9606 GN=C4BPA PE=1 SV=2	2	17	17	17	13	16	16	16	14	16	13	16	16	16	14	16	13	16	16	16	14	16	32.3	32.3	32.3	67.033	597	597;610	0	99.727	By MS/MS	By MS/MS	By MS/MS	By MS/MS	By MS/MS	By MS/MS	23.1	30.3	31	30.3	27.6	30.3
P04004	P04004	6	6	5	Vitronectin;Vitronectin V65 subunit;Vitronectin V10 subunit;Somatomedin-B	VTN	sp|P04004|VTNC_HUMAN Vitronectin OS=Homo sapiens OX=9606 GN=VTN PE=1 SV=1	1	6	6	5	2	5	6	5	6	6	2	5	6	5	6	6	1	4	5	4	5	5	13.4	13.4	10.3	54.305	478	478	0	17.811	By MS/MS	By MS/MS	By MS/MS	By MS/MS	By MS/MS	By MS/MS	5.6	13.4	13.4	13.4	13.4	13.4
P04040	P04040	4	4	4	Catalase	CAT	sp|P04040|CATA_HUMAN Catalase OS=Homo sapiens OX=9606 GN=CAT PE=1 SV=3	1	4	4	4	3	4	4	3	2	2	3	4	4	3	2	2	3	4	4	3	2	2	11.4	11.4	11.4	59.755	527	527	0	15.622	By MS/MS	By MS/MS	By MS/MS	By MS/MS	By MS/MS	By MS/MS	8.5	11.4	11.4	8.5	4.6	4.6
P04075-2;P04075;CON__crap_thegpm|Fructose-bisphosphate_aldolase_A|Oryctolagus_cuniculus|P00883|Uniprot	P04075-2;P04075;CON__crap_thegpm|Fructose-bisphosphate_aldolase_A|Oryctolagus_cuniculus|P00883|Uniprot	12;12;11	12;12;11	12;12;11	Fructose-bisphosphate aldolase A	ALDOA	sp|P04075-2|ALDOA_HUMAN Isoform 2 of Fructose-bisphosphate aldolase A OS=Homo sapiens OX=9606 GN=ALDOA;sp|P04075|ALDOA_HUMAN Fructose-bisphosphate aldolase A OS=Homo sapiens OX=9606 GN=ALDOA PE=1 SV=2;	3	12	12	12	11	9	11	8	12	11	11	9	11	8	12	11	11	9	11	8	12	11	33	33	33	45.26	418	418;364;360	0	55.744	By matching	By MS/MS	By MS/MS	By MS/MS	By MS/MS	By MS/MS	28.7	23.9	28.7	19.1	33	28.7
P04083	P04083	2	2	2	Annexin A1	ANXA1	sp|P04083|ANXA1_HUMAN Annexin A1 OS=Homo sapiens OX=9606 GN=ANXA1 PE=1 SV=2	1	2	2	2	0	1	0	1	0	1	0	1	0	1	0	1	0	1	0	1	0	1	7.2	7.2	7.2	38.714	346	346	0	6.9221		By matching		By MS/MS		By MS/MS	0	4.6	0	4.6	0	2.6
P04114;CON__crap_maxquant|similar_to_apolipoprotein_B,_partial|Bos_taurus|ENSBTAP00000032840|ENSEMBL	P04114	364;3	364;3	364;3	Apolipoprotein B-100;Apolipoprotein B-48	APOB	sp|P04114|APOB_HUMAN Apolipoprotein B-100 OS=Homo sapiens OX=9606 GN=APOB PE=1 SV=2	2	364	364	364	247	327	282	314	294	311	247	327	282	314	294	311	247	327	282	314	294	311	72.7	72.7	72.7	515.6	4563	4563;825	0	323.31	By MS/MS	By MS/MS	By MS/MS	By MS/MS	By MS/MS	By MS/MS	55.3	68.2	67.7	69	67.6	67.4
P04179-4;P04179;P04179-2;P04179-3	P04179-4;P04179;P04179-2;P04179-3	6;6;5;3	6;6;5;3	6;6;5;3	Superoxide dismutase [Mn], mitochondrial	SOD2	sp|P04179-4|SODM_HUMAN Isoform 4 of Superoxide dismutase [Mn], mitochondrial OS=Homo sapiens OX=9606 GN=SOD2;sp|P04179|SODM_HUMAN Superoxide dismutase [Mn], mitochondrial OS=Homo sapiens OX=9606 GN=SOD2 PE=1 SV=3;sp|P04179-2|SODM_HUMAN Isoform 2 of Superox	4	6	6	6	1	2	4	3	6	6	1	2	4	3	6	6	1	2	4	3	6	6	30.1	30.1	30.1	19.73	176	176;222;183;162	0	24.498	By matching	By MS/MS	By MS/MS	By MS/MS	By MS/MS	By MS/MS	8	11.9	24.4	21	30.1	30.1
P04196	P04196	8	8	8	Histidine-rich glycoprotein	HRG	sp|P04196|HRG_HUMAN Histidine-rich glycoprotein OS=Homo sapiens OX=9606 GN=HRG PE=1 SV=1	1	8	8	8	3	4	8	3	2	3	3	4	8	3	2	3	3	4	8	3	2	3	22.9	22.9	22.9	59.578	525	525	0	29.025	By MS/MS	By MS/MS	By MS/MS	By MS/MS	By MS/MS	By MS/MS	7.4	10.1	22.9	7.4	4.4	7.4
P04259	P04259	46	1	1	Keratin, type II cytoskeletal 6B	KRT6B	sp|P04259|K2C6B_HUMAN Keratin, type II cytoskeletal 6B OS=Homo sapiens OX=9606 GN=KRT6B PE=1 SV=5	1	46	1	1	40	46	35	37	39	40	1	1	1	1	1	1	1	1	1	1	1	1	56.9	1.6	1.6	60.066	564	564	1	-2	By MS/MS	By matching	By matching	By matching	By MS/MS	By matching	53.4	56.9	50.5	50.7	48.8	55.7
P04264;CON__crap_thegpm|Keratin,_type_II_cytoskeletal_1|Homo_sapiens|P04264-1|Uniprot;CON__crap_maxquant|Keratin,_type_II_cytoskeletal_1|Homo_sapiens|P04264-2|Swissprot	P04264;CON__crap_thegpm|Keratin,_type_II_cytoskeletal_1|Homo_sapiens|P04264-1|Uniprot;CON__crap_maxquant|Keratin,_type_II_cytoskeletal_1|Homo_sapiens|P04264-2|Swissprot	60;57;57	56;53;53	42;39;39	Keratin, type II cytoskeletal 1	KRT1	sp|P04264|K2C1_HUMAN Keratin, type II cytoskeletal 1 OS=Homo sapiens OX=9606 GN=KRT1 PE=1 SV=6;;	3	60	56	42	56	58	47	54	56	56	52	54	44	50	52	52	38	40	31	37	38	39	66.6	66.6	58.7	66.038	644	644;643;644	0	323.31	By MS/MS	By MS/MS	By MS/MS	By MS/MS	By MS/MS	By MS/MS	66.6	66.6	60.9	64.9	61.3	66.6
P04275;P04275-2	P04275	103;3	103;3	103;3	von Willebrand factor;von Willebrand antigen 2	VWF	sp|P04275|VWF_HUMAN von Willebrand factor OS=Homo sapiens OX=9606 GN=VWF PE=1 SV=4	2	103	103	103	26	27	57	99	101	93	26	27	57	99	101	93	26	27	57	99	101	93	44	44	44	309.26	2813	2813;351	0	323.31	By MS/MS	By MS/MS	By MS/MS	By MS/MS	By MS/MS	By MS/MS	10.2	10.8	24.7	41.9	43.6	37.8
P04406;P04406-2;O14556	P04406;P04406-2	16;15;1	16;15;1	16;15;1	Glyceraldehyde-3-phosphate dehydrogenase	GAPDH	sp|P04406|G3P_HUMAN Glyceraldehyde-3-phosphate dehydrogenase OS=Homo sapiens OX=9606 GN=GAPDH PE=1 SV=3;sp|P04406-2|G3P_HUMAN Isoform 2 of Glyceraldehyde-3-phosphate dehydrogenase OS=Homo sapiens OX=9606 GN=GAPDH	3	16	16	16	13	15	16	13	11	16	13	15	16	13	11	16	13	15	16	13	11	16	69	69	69	36.053	335	335;293;408	0	130.14	By MS/MS	By MS/MS	By MS/MS	By MS/MS	By MS/MS	By MS/MS	50.4	61.8	69	56.7	39.1	69
P04430	P04430	1	1	1	Ig kappa chain V-I region BAN		sp|P04430|KV116_HUMAN Immunoglobulin kappa variable 1-16 OS=Homo sapiens OX=9606 GN=IGKV1-16 PE=1 SV=2	1	1	1	1	1	0	0	0	0	0	1	0	0	0	0	0	1	0	0	0	0	0	13.7	13.7	13.7	12.618	117	117	0	6.8607	By MS/MS						13.7	0	0	0	0	0
P04439;P04439-2;P17693-6;P17693-2	P04439;P04439-2	10;9;1;1	10;9;1;1	7;6;0;0	HLA class I histocompatibility antigen, A-3 alpha chain	HLA-A	sp|P04439|HLAA_HUMAN HLA class I histocompatibility antigen, A alpha chain OS=Homo sapiens OX=9606 GN=HLA-A PE=1 SV=2;sp|P04439-2|HLAA_HUMAN Isoform 2 of HLA class I histocompatibility antigen, A alpha chain OS=Homo sapiens OX=9606 GN=HLA-A	4	10	10	7	7	8	5	6	9	9	7	8	5	6	9	9	6	5	2	4	6	6	37.3	37.3	23.6	40.84	365	365;371;227;246	0	59.313	By MS/MS	By MS/MS	By MS/MS	By MS/MS	By MS/MS	By MS/MS	27.1	30.4	18.1	23	32.6	34.2
P04792	P04792	4	4	4	Heat shock protein beta-1	HSPB1	sp|P04792|HSPB1_HUMAN Heat shock protein beta-1 OS=Homo sapiens OX=9606 GN=HSPB1 PE=1 SV=2	1	4	4	4	0	4	4	2	4	2	0	4	4	2	4	2	0	4	4	2	4	2	21.5	21.5	21.5	22.782	205	205	0	24.857		By MS/MS	By MS/MS	By matching	By MS/MS	By MS/MS	0	21.5	21.5	13.2	21.5	13.2
P04843	P04843	11	11	11	Dolichyl-diphosphooligosaccharide--protein glycosyltransferase subunit 1	RPN1	sp|P04843|RPN1_HUMAN Dolichyl-diphosphooligosaccharide--protein glycosyltransferase subunit 1 OS=Homo sapiens OX=9606 GN=RPN1 PE=1 SV=1	1	11	11	11	1	2	9	3	9	7	1	2	9	3	9	7	1	2	9	3	9	7	23.6	23.6	23.6	68.569	607	607	0	24.185	By matching	By matching	By MS/MS	By matching	By MS/MS	By MS/MS	2.5	4.4	17.8	5.8	19.4	15.3
P04844-2;P04844	P04844-2;P04844	5;5	5;5	5;5	Dolichyl-diphosphooligosaccharide--protein glycosyltransferase subunit 2	RPN2	sp|P04844-2|RPN2_HUMAN Isoform 2 of Dolichyl-diphosphooligosaccharide--protein glycosyltransferase subunit 2 OS=Homo sapiens OX=9606 GN=RPN2;sp|P04844|RPN2_HUMAN Dolichyl-diphosphooligosaccharide--protein glycosyltransferase subunit 2 OS=Homo sapiens OX=96	2	5	5	5	0	1	3	1	5	3	0	1	3	1	5	3	0	1	3	1	5	3	11.4	11.4	11.4	67.723	615	615;631	0	21.921		By matching	By MS/MS	By matching	By MS/MS	By MS/MS	0	2	6.3	2	11.4	6.3
P04899;P04899-4;P04899-6;P04899-3;P04899-2;P04899-5;P63096;P08754;P63096-2;P09471-2;P19087;P11488;A8MTJ3;P09471;P38405;P38405-3;P38405-2	P04899;P04899-4;P04899-6;P04899-3;P04899-2;P04899-5;P63096	15;14;13;13;13;13;8;7;6;3;3;2;2;2;1;1;1	15;14;13;13;13;13;8;7;6;3;3;2;2;2;1;1;1	14;13;13;13;13;13;7;6;6;2;2;1;1;1;0;1;0	Guanine nucleotide-binding protein G(i) subunit alpha-2;Guanine nucleotide-binding protein G(i) subunit alpha-1	GNAI2;GNAI1	sp|P04899|GNAI2_HUMAN Guanine nucleotide-binding protein G(i) subunit alpha-2 OS=Homo sapiens OX=9606 GN=GNAI2 PE=1 SV=3;sp|P04899-4|GNAI2_HUMAN Isoform sGi2 of Guanine nucleotide-binding protein G(i) subunit alpha-2 OS=Homo sapiens OX=9606 GN=GNAI2;sp|P04	17	15	15	14	3	10	14	10	14	10	3	10	14	10	14	10	2	9	13	9	13	9	55.5	55.5	52.4	40.45	355	355;366;303;318;339;339;354;354;302;354;354;350;354;354;381;174;458	0	98.874	By MS/MS	By MS/MS	By MS/MS	By MS/MS	By MS/MS	By MS/MS	10.4	36.6	53.2	36.6	48.7	36.6
Q7L7L0;Q9BTM1;P04908;Q93077;Q6FI13;P20671;P0C0S8;Q16777;Q96KK5;Q99878;Q9BTM1-2;Q8IUE6;Q96QV6;P16104;REV__Q8NB25-4;Q71UI9-2;REV__Q8NB25-2;REV__Q8NB25;REV__Q8NB25-3;Q71UI9;P0C0S5;Q71UI9-5	Q7L7L0;Q9BTM1;P04908;Q93077;Q6FI13;P20671;P0C0S8;Q16777;Q96KK5;Q99878;Q9BTM1-2;Q8IUE6;Q96QV6;P16104	3;3;3;3;3;3;3;3;3;3;2;2;2;2;1;1;1;1;1;1;1;1	3;3;3;3;3;3;3;3;3;3;2;2;2;2;1;1;1;1;1;1;1;1	3;3;3;3;3;3;3;3;3;3;2;2;2;2;1;1;1;1;1;1;1;1	Histone H2A type 3;Histone H2A.J;Histone H2A type 1-B/E;Histone H2A type 1-C;Histone H2A type 2-A;Histone H2A type 1-D;Histone H2A type 1;Histone H2A type 2-C;Histone H2A type 1-H;Histone H2A type 1-J;Histone H2A type 2-B;Histone H2A type 1-A;Histone H2AX	HIST3H2A;H2AFJ;HIST1H2AB;HIST1H2AC;HIST2H2AA3;HIST1H2AD;HIST1H2AG;HIST2H2AC;HIST1H2AH;HIST1H2AJ;HIST2H2AB;HIST1H2AA;H2AFX	sp|Q7L7L0|H2A3_HUMAN Histone H2A type 3 OS=Homo sapiens OX=9606 GN=HIST3H2A PE=1 SV=3;sp|Q9BTM1|H2AJ_HUMAN Histone H2A.J OS=Homo sapiens OX=9606 GN=H2AFJ PE=1 SV=1;sp|P04908|H2A1B_HUMAN Histone H2A type 1-B/E OS=Homo sapiens OX=9606 GN=H2AC4 PE=1 SV=2;sp|Q	22	3	3	3	2	3	2	2	1	2	2	3	2	2	1	2	2	3	2	2	1	2	26.9	26.9	26.9	14.121	130	130;129;130;130;130;130;130;129;128;128;151;130;131;143;971;114;1056;1140;1116;128;128;66	0	28.846	By MS/MS	By MS/MS	By matching	By MS/MS	By MS/MS	By MS/MS	21.5	26.9	21.5	21.5	6.9	21.5
P05023-3;P05023-4;P05023;P05023-2;P13637;P50993;P13637-2;P13637-3	P05023-3;P05023-4;P05023;P05023-2;P13637;P50993;P13637-2;P13637-3	2;2;2;1;1;1;1;1	2;2;2;1;1;1;1;1	2;2;2;1;1;1;1;1	Sodium/potassium-transporting ATPase subunit alpha-1;Sodium/potassium-transporting ATPase subunit alpha-3;Sodium/potassium-transporting ATPase subunit alpha-2	ATP1A1;ATP1A3;ATP1A2	sp|P05023-3|AT1A1_HUMAN Isoform 3 of Sodium/potassium-transporting ATPase subunit alpha-1 OS=Homo sapiens OX=9606 GN=ATP1A1;sp|P05023-4|AT1A1_HUMAN Isoform 4 of Sodium/potassium-transporting ATPase subunit alpha-1 OS=Homo sapiens OX=9606 GN=ATP1A1;sp|P0502	8	2	2	2	0	1	2	1	0	0	0	1	2	1	0	0	0	1	2	1	0	0	3.2	3.2	3.2	109.55	992	992;1023;1023;681;1013;1020;1024;1026	0	5.1878		By matching	By MS/MS	By matching			0	1.9	3.2	1.9	0	0
P05067-10;P05067-3;P05067-4;P05067-5;P05067-6;P05067-7;P05067-11;P05067-8;P05067-9;P05067	P05067-10;P05067-3;P05067-4;P05067-5;P05067-6;P05067-7;P05067-11;P05067-8;P05067-9;P05067	1;1;1;1;1;1;1;1;1;1	1;1;1;1;1;1;1;1;1;1	1;1;1;1;1;1;1;1;1;1	Amyloid beta A4 protein;N-APP;Soluble APP-alpha;Soluble APP-beta;C99;Beta-amyloid protein 42;Beta-amyloid protein 40;C83;P3(42);P3(40);C80;Gamma-secretase C-terminal fragment 59;Gamma-secretase C-terminal fragment 57;Gamma-secretase C-terminal fragment 50;C31	APP	sp|P05067-10|A4_HUMAN Isoform APP639 of Amyloid-beta precursor protein OS=Homo sapiens OX=9606 GN=APP;sp|P05067-3|A4_HUMAN Isoform L-APP677 of Amyloid-beta precursor protein OS=Homo sapiens OX=9606 GN=APP;sp|P05067-4|A4_HUMAN Isoform APP695 of Amyloid-beta	10	1	1	1	0	0	0	0	0	1	0	0	0	0	0	1	0	0	0	0	0	1	1.9	1.9	1.9	72.552	639	639;677;695;696;714;733;746;751;752;770	0.0031008	2.7596						By MS/MS	0	0	0	0	0	1.9
P05089-2;P05089;P05089-3	P05089-2;P05089;P05089-3	6;6;3	6;6;3	6;6;3	Arginase-1	ARG1	sp|P05089-2|ARGI1_HUMAN Isoform 2 of Arginase-1 OS=Homo sapiens OX=9606 GN=ARG1;sp|P05089|ARGI1_HUMAN Arginase-1 OS=Homo sapiens OX=9606 GN=ARG1 PE=1 SV=2;sp|P05089-3|ARGI1_HUMAN Isoform 3 of Arginase-1 OS=Homo sapiens OX=9606 GN=ARG1	3	6	6	6	6	6	2	6	3	5	6	6	2	6	3	5	6	6	2	6	3	5	24.5	24.5	24.5	35.664	330	330;322;236	0	18.453	By MS/MS	By MS/MS	By MS/MS	By MS/MS	By MS/MS	By MS/MS	24.5	24.5	7	24.5	10.3	21.8
P05090	P05090	8	8	8	Apolipoprotein D	APOD	sp|P05090|APOD_HUMAN Apolipoprotein D OS=Homo sapiens OX=9606 GN=APOD PE=1 SV=1	1	8	8	8	6	8	7	7	7	7	6	8	7	7	7	7	6	8	7	7	7	7	34.9	34.9	34.9	21.275	189	189	0	42.567	By MS/MS	By MS/MS	By MS/MS	By MS/MS	By MS/MS	By MS/MS	30.2	34.9	34.9	34.9	34.9	34.9
P05106;P05106-2;P05106-3	P05106;P05106-2;P05106-3	43;40;40	43;40;40	43;40;40	Integrin beta-3	ITGB3	sp|P05106|ITB3_HUMAN Integrin beta-3 OS=Homo sapiens OX=9606 GN=ITGB3 PE=1 SV=2;sp|P05106-2|ITB3_HUMAN Isoform Beta-3B of Integrin beta-3 OS=Homo sapiens OX=9606 GN=ITGB3;sp|P05106-3|ITB3_HUMAN Isoform Beta-3C of Integrin beta-3 OS=Homo sapiens OX=9606 GN=	3	43	43	43	23	38	35	32	38	36	23	38	35	32	38	36	23	38	35	32	38	36	59.5	59.5	59.5	87.057	788	788;780;784	0	323.31	By MS/MS	By MS/MS	By MS/MS	By MS/MS	By MS/MS	By MS/MS	28.6	50.6	53.4	42.4	58.8	54.6
P05109	P05109	2	2	2	Protein S100-A8;Protein S100-A8, N-terminally processed	S100A8	sp|P05109|S10A8_HUMAN Protein S100-A8 OS=Homo sapiens OX=9606 GN=S100A8 PE=1 SV=1	1	2	2	2	2	2	2	2	2	2	2	2	2	2	2	2	2	2	2	2	2	2	20.4	20.4	20.4	10.834	93	93	0	4.4989	By MS/MS	By MS/MS	By MS/MS	By MS/MS	By matching	By MS/MS	20.4	20.4	20.4	20.4	20.4	20.4
P05141;P12235;Q9H0C2	P05141	10;4;2	10;4;2	4;0;0	ADP/ATP translocase 2;ADP/ATP translocase 2, N-terminally processed	SLC25A5	sp|P05141|ADT2_HUMAN ADP/ATP translocase 2 OS=Homo sapiens OX=9606 GN=SLC25A5 PE=1 SV=7	3	10	10	4	1	6	8	6	10	9	1	6	8	6	10	9	1	3	3	2	4	4	30.2	30.2	14.4	32.852	298	298;298;315	0	23.959	By matching	By MS/MS	By MS/MS	By MS/MS	By MS/MS	By MS/MS	4.4	20.8	27.2	20.5	30.2	27.5
P05155-2;P05155;P05155-3	P05155-2;P05155;P05155-3	2;2;2	2;2;2	2;2;2	Plasma protease C1 inhibitor	SERPING1	sp|P05155-2|IC1_HUMAN Isoform 2 of Plasma protease C1 inhibitor OS=Homo sapiens OX=9606 GN=SERPING1;sp|P05155|IC1_HUMAN Plasma protease C1 inhibitor OS=Homo sapiens OX=9606 GN=SERPING1 PE=1 SV=2;sp|P05155-3|IC1_HUMAN Isoform 3 of Plasma protease C1 inhibit	3	2	2	2	1	1	2	1	2	2	1	1	2	1	2	2	1	1	2	1	2	2	6	6	6	49.757	448	448;500;505	0.0017422	3.8017	By matching	By matching	By matching	By MS/MS	By MS/MS	By matching	2.2	2.2	6	2.2	6	6
P05546	P05546	5	5	5	Heparin cofactor 2	SERPIND1	sp|P05546|HEP2_HUMAN Heparin cofactor 2 OS=Homo sapiens OX=9606 GN=SERPIND1 PE=1 SV=3	1	5	5	5	2	5	3	3	3	3	2	5	3	3	3	3	2	5	3	3	3	3	9	9	9	57.07	499	499	0	9.8616	By matching	By MS/MS	By MS/MS	By MS/MS	By matching	By matching	3.2	9	5	5	5.4	5.4
P05556;P05556-2;P05556-5;P05556-4;P05556-3	P05556;P05556-2;P05556-5;P05556-4;P05556-3	19;17;17;17;17	19;17;17;17;17	19;17;17;17;17	Integrin beta-1	ITGB1	sp|P05556|ITB1_HUMAN Integrin beta-1 OS=Homo sapiens OX=9606 GN=ITGB1 PE=1 SV=2;sp|P05556-2|ITB1_HUMAN Isoform 2 of Integrin beta-1 OS=Homo sapiens OX=9606 GN=ITGB1;sp|P05556-5|ITB1_HUMAN Isoform 5 of Integrin beta-1 OS=Homo sapiens OX=9606 GN=ITGB1;sp|P05	5	19	19	19	10	11	17	9	19	16	10	11	17	9	19	16	10	11	17	9	19	16	28.9	28.9	28.9	88.414	798	798;789;801;819;825	0	113.81	By MS/MS	By MS/MS	By MS/MS	By MS/MS	By MS/MS	By MS/MS	15.5	17.9	26.6	14.3	28.9	25.3
P05771;P05771-2	P05771;P05771-2	3;3	3;3	2;2	Protein kinase C beta type	PRKCB	sp|P05771|KPCB_HUMAN Protein kinase C beta type OS=Homo sapiens OX=9606 GN=PRKCB PE=1 SV=4;sp|P05771-2|KPCB_HUMAN Isoform Beta-II of Protein kinase C beta type OS=Homo sapiens OX=9606 GN=PRKCB	2	3	3	2	0	2	3	1	3	2	0	2	3	1	3	2	0	1	2	0	2	1	4.8	4.8	3	76.868	671	671;673	0	8.6124		By MS/MS	By MS/MS	By matching	By matching	By MS/MS	0	3	4.8	1.8	4.8	3
P06312	P06312	3	3	3	Ig kappa chain V-IV region	IGKV4-1	sp|P06312|KV401_HUMAN Immunoglobulin kappa variable 4-1 OS=Homo sapiens OX=9606 GN=IGKV4-1 PE=1 SV=1	1	3	3	3	1	2	3	2	3	3	1	2	3	2	3	3	1	2	3	2	3	3	25.6	25.6	25.6	13.38	121	121	0	9.9045	By matching	By matching	By MS/MS	By MS/MS	By MS/MS	By MS/MS	5.8	19.8	25.6	19.8	25.6	25.6
P06396;P06396-4;P06396-3;CON__crap_maxquant|Gelsolin|Bos_taurus|Q3SX14|TrEMBL;REV__Q6TDU7-4;REV__Q6TDU7-2;REV__Q6TDU7-3;REV__Q6TDU7	P06396;P06396-4;P06396-3;CON__crap_maxquant|Gelsolin|Bos_taurus|Q3SX14|TrEMBL	34;33;33;20;1;1;1;1	34;33;33;20;1;1;1;1	1;0;0;0;0;0;0;0	Gelsolin	GSN	sp|P06396|GELS_HUMAN Gelsolin OS=Homo sapiens OX=9606 GN=GSN PE=1 SV=1;sp|P06396-4|GELS_HUMAN Isoform 4 of Gelsolin OS=Homo sapiens OX=9606 GN=GSN;sp|P06396-3|GELS_HUMAN Isoform 3 of Gelsolin OS=Homo sapiens OX=9606 GN=GSN;	8	34	34	1	19	26	31	22	28	29	19	26	31	22	28	29	1	1	1	1	0	1	51.5	51.5	1.4	85.696	782	782;739;742;781;657;676;690;716	0	323.31	By MS/MS	By MS/MS	By MS/MS	By MS/MS	By MS/MS	By MS/MS	26	36.6	49.7	34.3	40.9	43
P06396-2	P06396-2	34	1	1	Gelsolin	GSN	sp|P06396-2|GELS_HUMAN Isoform 2 of Gelsolin OS=Homo sapiens OX=9606 GN=GSN	1	34	1	1	19	26	31	22	29	29	1	1	1	1	1	1	1	1	1	1	1	1	54.9	1.2	1.2	80.64	731	731	0.0031348	2.8048	By MS/MS	By MS/MS	By MS/MS	By MS/MS	By MS/MS	By MS/MS	27.5	38.9	52.9	36.4	45	45.7
P06576	P06576	19	19	19	ATP synthase subunit beta, mitochondrial	ATP5B	sp|P06576|ATPB_HUMAN ATP synthase subunit beta, mitochondrial OS=Homo sapiens OX=9606 GN=ATP5F1B PE=1 SV=3	1	19	19	19	3	9	18	13	19	16	3	9	18	13	19	16	3	9	18	13	19	16	56.3	56.3	56.3	56.559	529	529	0	96.038	By matching	By MS/MS	By MS/MS	By MS/MS	By MS/MS	By MS/MS	8.7	21.6	51.8	34.8	56.3	49.1
P06702	P06702	7	7	7	Protein S100-A9	S100A9	sp|P06702|S10A9_HUMAN Protein S100-A9 OS=Homo sapiens OX=9606 GN=S100A9 PE=1 SV=1	1	7	7	7	5	5	5	4	4	3	5	5	5	4	4	3	5	5	5	4	4	3	63.2	63.2	63.2	13.242	114	114	0	35.564	By MS/MS	By MS/MS	By MS/MS	By MS/MS	By MS/MS	By MS/MS	44.7	40.4	51.8	33.3	44.7	20.2
P06727;CON__crap_maxquant|Apolipoprotein_A-IV|Bos_taurus|Q32PJ2|Swissprot	P06727	26;1	26;1	26;1	Apolipoprotein A-IV	APOA4	sp|P06727|APOA4_HUMAN Apolipoprotein A-IV OS=Homo sapiens OX=9606 GN=APOA4 PE=1 SV=3	2	26	26	26	23	19	23	21	17	21	23	19	23	21	17	21	23	19	23	21	17	21	66.4	66.4	66.4	45.398	396	396;380	0	155.01	By MS/MS	By MS/MS	By MS/MS	By MS/MS	By MS/MS	By MS/MS	57.1	50.3	60.6	57.1	46.2	55.1
P06733;P06733-2;P13929-3;P09104-2;P13929-2;P13929;P09104	P06733;P06733-2	16;9;2;2;2;2;2	16;9;2;2;2;2;2	16;9;2;2;2;2;2	Alpha-enolase	ENO1	sp|P06733|ENOA_HUMAN Alpha-enolase OS=Homo sapiens OX=9606 GN=ENO1 PE=1 SV=2;sp|P06733-2|ENOA_HUMAN Isoform MBP-1 of Alpha-enolase OS=Homo sapiens OX=9606 GN=ENO1	7	16	16	16	9	12	15	8	8	6	9	12	15	8	8	6	9	12	15	8	8	6	49.3	49.3	49.3	47.168	434	434;341;391;391;406;434;434	0	151.64	By MS/MS	By MS/MS	By MS/MS	By MS/MS	By MS/MS	By MS/MS	27.6	38	46.3	23.3	24.2	15.9
P06744-2;P06744;CON__crap_maxquant|Glucose-6-phosphate_isomerase|Bos_taurus|Q3ZBD7|Swissprot	P06744-2;P06744;CON__crap_maxquant|Glucose-6-phosphate_isomerase|Bos_taurus|Q3ZBD7|Swissprot	2;2;1	2;2;1	2;2;1	Glucose-6-phosphate isomerase	GPI	sp|P06744-2|G6PI_HUMAN Isoform 2 of Glucose-6-phosphate isomerase OS=Homo sapiens OX=9606 GN=GPI;sp|P06744|G6PI_HUMAN Glucose-6-phosphate isomerase OS=Homo sapiens OX=9606 GN=GPI PE=1 SV=4;	3	2	2	2	0	2	2	0	0	0	0	2	2	0	0	0	0	2	2	0	0	0	5.6	5.6	5.6	64.324	569	569;558;557	0	17.76		By matching	By MS/MS				0	5.6	5.6	0	0	0
P06748-3;P06748-2;P06748	P06748-3;P06748-2;P06748	1;1;1	1;1;1	1;1;1	Nucleophosmin	NPM1	sp|P06748-3|NPM_HUMAN Isoform 3 of Nucleophosmin OS=Homo sapiens OX=9606 GN=NPM1;sp|P06748-2|NPM_HUMAN Isoform 2 of Nucleophosmin OS=Homo sapiens OX=9606 GN=NPM1;sp|P06748|NPM_HUMAN Nucleophosmin OS=Homo sapiens OX=9606 GN=NPM1 PE=1 SV=2	3	1	1	1	1	1	0	0	0	0	1	1	0	0	0	0	1	1	0	0	0	0	8.1	8.1	8.1	28.4	259	259;265;294	0.0045524	2.6569	By MS/MS	By matching					8.1	8.1	0	0	0	0
P06753-2;P06753-3;P06753-5;P06753-6;P06753-4;P06753;P06753-7	P06753-2;P06753-3;P06753-5;P06753-6;P06753-4;P06753	24;22;22;22;20;15;11	14;12;12;12;10;5;7	14;12;12;12;10;5;7	Tropomyosin alpha-3 chain	TPM3	sp|P06753-2|TPM3_HUMAN Isoform 2 of Tropomyosin alpha-3 chain OS=Homo sapiens OX=9606 GN=TPM3;sp|P06753-3|TPM3_HUMAN Isoform 3 of Tropomyosin alpha-3 chain OS=Homo sapiens OX=9606 GN=TPM3;sp|P06753-5|TPM3_HUMAN Isoform 5 of Tropomyosin alpha-3 chain OS=Hom	7	24	14	14	15	22	18	17	18	21	8	13	13	11	11	14	8	13	13	11	11	14	66.1	46	46	29.032	248	248;247;248;248;247;285;158	0	92.114	By MS/MS	By MS/MS	By MS/MS	By MS/MS	By MS/MS	By MS/MS	54.4	66.1	51.6	55.2	54.4	62.9
P07093-2;P07093;P07093-3	P07093-2;P07093;P07093-3	1;1;1	1;1;1	1;1;1	Glia-derived nexin	SERPINE2	sp|P07093-2|GDN_HUMAN Isoform 2 of Glia-derived nexin OS=Homo sapiens OX=9606 GN=SERPINE2;sp|P07093|GDN_HUMAN Glia-derived nexin OS=Homo sapiens OX=9606 GN=SERPINE2 PE=1 SV=1;sp|P07093-3|GDN_HUMAN Isoform 3 of Glia-derived nexin OS=Homo sapiens OX=9606 GN=	3	1	1	1	0	0	0	0	1	1	0	0	0	0	1	1	0	0	0	0	1	1	4.5	4.5	4.5	44	397	397;398;409	1	-2					By matching	By MS/MS	0	0	0	0	4.5	4.5
P07195	P07195	11	11	11	L-lactate dehydrogenase B chain	LDHB	sp|P07195|LDHB_HUMAN L-lactate dehydrogenase B chain OS=Homo sapiens OX=9606 GN=LDHB PE=1 SV=2	1	11	11	11	7	10	10	3	9	3	7	10	10	3	9	3	7	10	10	3	9	3	37.1	37.1	37.1	36.638	334	334	0	80.598	By MS/MS	By MS/MS	By MS/MS	By MS/MS	By MS/MS	By MS/MS	23.4	32	35.6	13.5	30.5	13.5
P07203	P07203	2	2	2	Glutathione peroxidase 1	GPX1	sp|P07203|GPX1_HUMAN Glutathione peroxidase 1 OS=Homo sapiens OX=9606 GN=GPX1 PE=1 SV=4	1	2	2	2	0	0	1	0	2	2	0	0	1	0	2	2	0	0	1	0	2	2	14.8	14.8	14.8	22.088	203	203	0	5.1084			By MS/MS		By MS/MS	By MS/MS	0	0	8.9	0	14.8	14.8
P07225;CON__crap_maxquant|Vitamin_K-dependent_protein_S|Bos_taurus|P07224|Swissprot	P07225	12;1	12;1	12;1	Vitamin K-dependent protein S	PROS1	sp|P07225|PROS_HUMAN Vitamin K-dependent protein S OS=Homo sapiens OX=9606 GN=PROS1 PE=1 SV=1	2	12	12	12	5	10	11	11	6	12	5	10	11	11	6	12	5	10	11	11	6	12	19.7	19.7	19.7	75.122	676	676;675	0	46.988	By MS/MS	By MS/MS	By MS/MS	By MS/MS	By MS/MS	By MS/MS	7.4	14.9	17.5	18.5	9.2	19.7
P07237	P07237	7	7	7	Protein disulfide-isomerase	P4HB	sp|P07237|PDIA1_HUMAN Protein disulfide-isomerase OS=Homo sapiens OX=9606 GN=P4HB PE=1 SV=3	1	7	7	7	0	0	2	2	7	3	0	0	2	2	7	3	0	0	2	2	7	3	17.5	17.5	17.5	57.116	508	508	0	45.063			By MS/MS	By MS/MS	By MS/MS	By MS/MS	0	0	4.7	4.7	17.5	7.1
P07339	P07339	3	3	3	Cathepsin D;Cathepsin D light chain;Cathepsin D heavy chain	CTSD	sp|P07339|CATD_HUMAN Cathepsin D OS=Homo sapiens OX=9606 GN=CTSD PE=1 SV=1	1	3	3	3	1	3	0	1	0	1	1	3	0	1	0	1	1	3	0	1	0	1	11.2	11.2	11.2	44.552	412	412	0	11.571	By matching	By MS/MS		By MS/MS		By matching	4.1	11.2	0	4.4	0	4.1
P07355-2;P07355;A6NMY6	P07355-2;P07355;A6NMY6	7;7;5	7;7;5	7;7;5	Annexin A2;Putative annexin A2-like protein	ANXA2;ANXA2P2	sp|P07355-2|ANXA2_HUMAN Isoform 2 of Annexin A2 OS=Homo sapiens OX=9606 GN=ANXA2;sp|P07355|ANXA2_HUMAN Annexin A2 OS=Homo sapiens OX=9606 GN=ANXA2 PE=1 SV=2;sp|A6NMY6|AXA2L_HUMAN Putative annexin A2-like protein OS=Homo sapiens OX=9606 GN=ANXA2P2 PE=5 SV=2	3	7	7	7	5	7	4	5	5	5	5	7	4	5	5	5	5	7	4	5	5	5	22.1	22.1	22.1	40.411	357	357;339;339	0	26.289	By MS/MS	By MS/MS	By MS/MS	By MS/MS	By MS/MS	By MS/MS	14.8	22.1	11.8	16.8	16.8	14.8
P07359	P07359	11	11	11	Platelet glycoprotein Ib alpha chain;Glycocalicin	GP1BA	sp|P07359|GP1BA_HUMAN Platelet glycoprotein Ib alpha chain OS=Homo sapiens OX=9606 GN=GP1BA PE=1 SV=2	1	11	11	11	7	9	11	9	11	10	7	9	11	9	11	10	7	9	11	9	11	10	18.1	18.1	18.1	71.539	652	652	0	70.38	By MS/MS	By MS/MS	By MS/MS	By MS/MS	By MS/MS	By MS/MS	11	13.2	18.1	13.2	18.1	16.4
P07384	P07384	10	10	10	Calpain-1 catalytic subunit	CAPN1	sp|P07384|CAN1_HUMAN Calpain-1 catalytic subunit OS=Homo sapiens OX=9606 GN=CAPN1 PE=1 SV=1	1	10	10	10	1	4	8	4	8	5	1	4	8	4	8	5	1	4	8	4	8	5	21.6	21.6	21.6	81.889	714	714	0	43.341	By matching	By MS/MS	By MS/MS	By matching	By MS/MS	By MS/MS	1.4	7.4	17.2	8	19	9.4
P07437;Q9BUF5;A6NNZ2	P07437	18;6;5	5;0;0	5;0;0	Tubulin beta chain	TUBB	sp|P07437|TBB5_HUMAN Tubulin beta chain OS=Homo sapiens OX=9606 GN=TUBB PE=1 SV=2	3	18	5	5	8	12	16	14	18	17	3	3	4	3	5	4	3	3	4	3	5	4	54.5	16.2	16.2	49.67	444	444;446;444	0	49.426	By MS/MS	By MS/MS	By MS/MS	By MS/MS	By MS/MS	By MS/MS	21.8	31.5	52.3	39.4	54.5	54.3
P07737;CON__crap_maxquant|Profilin-1|Bos_taurus|P02584|Swissprot	P07737	8;2	8;2	8;2	Profilin-1	PFN1	sp|P07737|PROF1_HUMAN Profilin-1 OS=Homo sapiens OX=9606 GN=PFN1 PE=1 SV=2	2	8	8	8	6	8	6	4	5	4	6	8	6	4	5	4	6	8	6	4	5	4	62.1	62.1	62.1	15.054	140	140;140	0	38.74	By MS/MS	By MS/MS	By MS/MS	By MS/MS	By MS/MS	By MS/MS	47.9	62.1	53.6	40	47.1	40
P07900;P07900-2;Q14568;Q58FF8;Q58FF6;Q58FG0	P07900;P07900-2	15;15;3;3;3;2	15;15;3;3;3;2	8;8;1;0;0;1	Heat shock protein HSP 90-alpha	HSP90AA1	sp|P07900|HS90A_HUMAN Heat shock protein HSP 90-alpha OS=Homo sapiens OX=9606 GN=HSP90AA1 PE=1 SV=5;sp|P07900-2|HS90A_HUMAN Isoform 2 of Heat shock protein HSP 90-alpha OS=Homo sapiens OX=9606 GN=HSP90AA1	6	15	15	8	6	9	14	5	13	9	6	9	14	5	13	9	3	5	7	1	8	5	22.7	22.7	11.9	84.659	732	732;854;343;381;505;334	0	58.006	By MS/MS	By MS/MS	By MS/MS	By MS/MS	By MS/MS	By MS/MS	8.3	13.8	20.6	7.7	19.8	14.1
P07948-2;P07948;P08631-3;P08631-2;P08631-4;P08631	P07948-2;P07948	8;7;1;1;1;1	8;7;1;1;1;1	8;7;1;1;1;1	Tyrosine-protein kinase Lyn	LYN	sp|P07948-2|LYN_HUMAN Isoform 2 of Tyrosine-protein kinase Lyn OS=Homo sapiens OX=9606 GN=LYN;sp|P07948|LYN_HUMAN Tyrosine-protein kinase Lyn OS=Homo sapiens OX=9606 GN=LYN PE=1 SV=3	6	8	8	8	0	3	8	4	5	7	0	3	8	4	5	7	0	3	8	4	5	7	21	21	21	56.033	491	491;512;504;505;525;526	0	19.706		By MS/MS	By MS/MS	By matching	By MS/MS	By MS/MS	0	6.9	21	9.6	11	15.7
P07951;CON__crap_maxquant|Tropomyosin_beta_chain|Bos_taurus|Q3SX28|TrEMBL;P07951-2;P07951-3	P07951;CON__crap_maxquant|Tropomyosin_beta_chain|Bos_taurus|Q3SX28|TrEMBL;P07951-2;P07951-3	14;13;13;11	3;3;3;1	2;2;2;1	Tropomyosin beta chain	TPM2	sp|P07951|TPM2_HUMAN Tropomyosin beta chain OS=Homo sapiens OX=9606 GN=TPM2 PE=1 SV=1;;sp|P07951-2|TPM2_HUMAN Isoform 2 of Tropomyosin beta chain OS=Homo sapiens OX=9606 GN=TPM2;sp|P07951-3|TPM2_HUMAN Isoform 3 of Tropomyosin beta chain OS=Homo sapiens OX=	4	14	3	2	8	11	9	8	12	11	0	1	2	1	3	1	0	1	1	1	2	1	36.3	11.3	6.7	32.85	284	284;284;284;248	0	18.719	By matching	By matching	By matching	By matching	By MS/MS	By matching	19.4	25.4	23.9	17.6	31.7	27.8
P07996;P07996-2;CON__crap_maxquant|Thrombospondin-1|Bos_taurus|Q28194|TrEMBL;P35442;P49746-2;P49746	P07996;P07996-2;CON__crap_maxquant|Thrombospondin-1|Bos_taurus|Q28194|TrEMBL	50;43;37;3;1;1	50;43;37;3;1;1	50;43;37;3;1;1	Thrombospondin-1	THBS1	sp|P07996|TSP1_HUMAN Thrombospondin-1 OS=Homo sapiens OX=9606 GN=THBS1 PE=1 SV=2;sp|P07996-2|TSP1_HUMAN Isoform 2 of Thrombospondin-1 OS=Homo sapiens OX=9606 GN=THBS1;	6	50	50	50	20	37	46	40	47	44	20	37	46	40	47	44	20	37	46	40	47	44	48.8	48.8	48.8	129.38	1170	1170;1085;1170;1172;836;956	0	323.31	By MS/MS	By MS/MS	By MS/MS	By MS/MS	By MS/MS	By MS/MS	19.5	37.6	44.2	36.8	45.4	41.7
P08238;Q58FF7	P08238	9;4	1;1	1;1	Heat shock protein HSP 90-beta	HSP90AB1	sp|P08238|HS90B_HUMAN Heat shock protein HSP 90-beta OS=Homo sapiens OX=9606 GN=HSP90AB1 PE=1 SV=4	2	9	1	1	5	6	9	5	7	5	1	1	1	0	1	0	1	1	1	0	1	0	14.1	1.5	1.5	83.263	724	724;597	0.0030722	2.7056	By matching	By matching	By MS/MS	By matching	By matching	By matching	8	9.5	14.1	7.7	11.2	7.9
P08514;P08514-2;P08514-3	P08514;P08514-2;P08514-3	36;35;33	36;35;33	36;35;33	Integrin alpha-IIb;Integrin alpha-IIb heavy chain;Integrin alpha-IIb light chain, form 1;Integrin alpha-IIb light chain, form 2	ITGA2B	sp|P08514|ITA2B_HUMAN Integrin alpha-IIb OS=Homo sapiens OX=9606 GN=ITGA2B PE=1 SV=3;sp|P08514-2|ITA2B_HUMAN Isoform 2 of Integrin alpha-IIb OS=Homo sapiens OX=9606 GN=ITGA2B;sp|P08514-3|ITA2B_HUMAN Isoform 3 of Integrin alpha-IIb OS=Homo sapiens OX=9606 G	3	36	36	36	25	30	35	25	34	32	25	30	35	25	34	32	25	30	35	25	34	32	43.8	43.8	43.8	113.38	1039	1039;1005;953	0	323.31	By MS/MS	By MS/MS	By MS/MS	By MS/MS	By MS/MS	By MS/MS	31.1	36.9	42.5	28.4	41.3	41
P08519	P08519	28	28	28	Apolipoprotein(a)	LPA	sp|P08519|APOA_HUMAN Apolipoprotein(a) OS=Homo sapiens OX=9606 GN=LPA PE=1 SV=1	1	28	28	28	10	10	28	18	15	6	10	10	28	18	15	6	10	10	28	18	15	6	42.2	42.2	42.2	501.31	4548	4548	0	192.14	By MS/MS	By MS/MS	By MS/MS	By MS/MS	By MS/MS	By MS/MS	36.7	28.8	42.2	39.3	38.2	17.7
P08567	P08567	10	10	10	Pleckstrin	PLEK	sp|P08567|PLEK_HUMAN Pleckstrin OS=Homo sapiens OX=9606 GN=PLEK PE=1 SV=3	1	10	10	10	5	7	8	6	8	8	5	7	8	6	8	8	5	7	8	6	8	8	38.6	38.6	38.6	40.124	350	350	0	140.6	By MS/MS	By MS/MS	By MS/MS	By MS/MS	By MS/MS	By MS/MS	19.7	31.1	34.3	32	36	36
P08575-4;P08575-9;P08575-10;P08575-8;P08575-7;P08575-5;P08575-6;P08575	P08575-4;P08575-9;P08575-10;P08575-8;P08575-7;P08575-5;P08575-6;P08575	4;4;4;4;4;4;4;4	4;4;4;4;4;4;4;4	4;4;4;4;4;4;4;4	Receptor-type tyrosine-protein phosphatase C	PTPRC	sp|P08575-4|PTPRC_HUMAN Isoform 2 of Receptor-type tyrosine-protein phosphatase C OS=Homo sapiens OX=9606 GN=PTPRC;sp|P08575-9|PTPRC_HUMAN Isoform 7 of Receptor-type tyrosine-protein phosphatase C OS=Homo sapiens OX=9606 GN=PTPRC;sp|P08575-10|PTPRC_HUMAN I	8	4	4	4	0	2	4	1	3	2	0	2	4	1	3	2	0	2	4	1	3	2	3.7	3.7	3.7	131.13	1145	1145;1192;1193;1211;1240;1258;1259;1306	0	6.4472		By matching	By MS/MS	By matching	By MS/MS	By matching	0	1.6	3.7	1	2.7	1.6
P08603	P08603	3	3	2	Complement factor H	CFH	sp|P08603|CFAH_HUMAN Complement factor H OS=Homo sapiens OX=9606 GN=CFH PE=1 SV=4	1	3	3	2	0	2	3	2	2	2	0	2	3	2	2	2	0	1	2	1	2	1	2.8	2.8	1.9	139.09	1231	1231	0	5.4324		By matching	By MS/MS	By matching	By matching	By MS/MS	0	1.8	2.8	1.8	1.9	1.8
P08648	P08648	1	1	1	Integrin alpha-5;Integrin alpha-5 heavy chain;Integrin alpha-5 light chain	ITGA5	sp|P08648|ITA5_HUMAN Integrin alpha-5 OS=Homo sapiens OX=9606 GN=ITGA5 PE=1 SV=2	1	1	1	1	0	1	1	0	0	0	0	1	1	0	0	0	0	1	1	0	0	0	1.7	1.7	1.7	114.54	1049	1049	0	9.1563		By MS/MS	By MS/MS				0	1.7	1.7	0	0	0
P08670;P41219;P41219-2	P08670	5;1;1	4;1;1	4;1;1	Vimentin	VIM	sp|P08670|VIME_HUMAN Vimentin OS=Homo sapiens OX=9606 GN=VIM PE=1 SV=4	3	5	4	4	3	2	1	1	4	3	2	1	0	0	3	2	2	1	0	0	3	2	10.9	9.4	9.4	53.651	466	466;470;471	0	6.6764	By MS/MS	By matching	By matching	By matching	By MS/MS	By MS/MS	5.8	3.6	1.5	1.5	8.8	5.8
P08697	P08697	1	1	1	Alpha-2-antiplasmin	SERPINF2	sp|P08697|A2AP_HUMAN Alpha-2-antiplasmin OS=Homo sapiens OX=9606 GN=SERPINF2 PE=1 SV=3	1	1	1	1	0	1	1	1	1	1	0	1	1	1	1	1	0	1	1	1	1	1	2.6	2.6	2.6	54.565	491	491	0	6.3642		By MS/MS	By matching	By MS/MS	By MS/MS	By matching	0	2.6	2.6	2.6	2.6	2.6
P08758	P08758	4	4	4	Annexin A5	ANXA5	sp|P08758|ANXA5_HUMAN Annexin A5 OS=Homo sapiens OX=9606 GN=ANXA5 PE=1 SV=2	1	4	4	4	1	3	4	0	0	0	1	3	4	0	0	0	1	3	4	0	0	0	16.6	16.6	16.6	35.936	320	320	0	13.005	By matching	By MS/MS	By MS/MS				2.8	12.5	16.6	0	0	0
P08962-3;P08962-2;P08962	P08962-3;P08962-2;P08962	2;2;2	2;2;2	2;2;2	CD63 antigen	CD63	sp|P08962-3|CD63_HUMAN Isoform 3 of CD63 antigen OS=Homo sapiens OX=9606 GN=CD63;sp|P08962-2|CD63_HUMAN Isoform 2 of CD63 antigen OS=Homo sapiens OX=9606 GN=CD63;sp|P08962|CD63_HUMAN CD63 antigen OS=Homo sapiens OX=9606 GN=CD63 PE=1 SV=2	3	2	2	2	0	2	2	1	2	2	0	2	2	1	2	2	0	2	2	1	2	2	11.5	11.5	11.5	17.271	156	156;215;238	0	5.1129		By matching	By MS/MS	By MS/MS	By MS/MS	By MS/MS	0	11.5	11.5	6.4	11.5	11.5
P09211	P09211	3	3	3	Glutathione S-transferase P	GSTP1	sp|P09211|GSTP1_HUMAN Glutathione S-transferase P OS=Homo sapiens OX=9606 GN=GSTP1 PE=1 SV=2	1	3	3	3	0	1	3	0	2	1	0	1	3	0	2	1	0	1	3	0	2	1	22.4	22.4	22.4	23.356	210	210	0	9.7357		By matching	By MS/MS		By MS/MS	By matching	0	5.2	22.4	0	14.8	5.2
P09493-2	P09493-2	12	1	0			sp|P09493-2|TPM1_HUMAN Isoform 2 of Tropomyosin alpha-1 chain OS=Homo sapiens OX=9606 GN=TPM1	1	12	1	0	7	11	7	9	10	11	1	1	0	1	1	1	0	0	0	0	0	0	39	5.3	0	26.68	228	228	0.0032841	3.1577	By MS/MS	By MS/MS	By matching	By matching	By matching	By MS/MS	23.7	36	23.2	30.3	33.3	39
P09493-5	P09493-5	11	2	2			sp|P09493-5|TPM1_HUMAN Isoform 5 of Tropomyosin alpha-1 chain OS=Homo sapiens OX=9606 GN=TPM1	1	11	2	2	7	9	5	7	9	10	1	1	1	1	2	2	1	1	1	1	2	2	35.5	9	9	28.385	245	245	0	7.1599	By MS/MS	By MS/MS	By MS/MS	By MS/MS	By MS/MS	By MS/MS	24.1	28.6	16.7	23.3	30.2	35.5
P09493-8;P09493-7;P09493-6	P09493-8;P09493-7;P09493-6	13;11;10	6;4;3	2;2;2			sp|P09493-8|TPM1_HUMAN Isoform 8 of Tropomyosin alpha-1 chain OS=Homo sapiens OX=9606 GN=TPM1;sp|P09493-7|TPM1_HUMAN Isoform 7 of Tropomyosin alpha-1 chain OS=Homo sapiens OX=9606 GN=TPM1;sp|P09493-6|TPM1_HUMAN Isoform 6 of Tropomyosin alpha-1 chain OS=Hom	3	13	6	2	6	10	8	8	9	12	1	4	5	4	4	6	0	0	1	0	0	2	35.2	20.4	8.1	32.816	284	284;284;284	0	11.582	By matching	By MS/MS	By MS/MS	By MS/MS	By MS/MS	By MS/MS	14.8	24.6	23.6	20.1	22.5	35.2
P09525;P09525-2	P09525;P09525-2	2;1	2;1	2;1	Annexin A4	ANXA4	sp|P09525|ANXA4_HUMAN Annexin A4 OS=Homo sapiens OX=9606 GN=ANXA4 PE=1 SV=4;sp|P09525-2|ANXA4_HUMAN Isoform 2 of Annexin A4 OS=Homo sapiens OX=9606 GN=ANXA4	2	2	2	2	0	0	2	0	0	0	0	0	2	0	0	0	0	0	2	0	0	0	8.2	8.2	8.2	35.882	319	319;237	0	5.4297			By MS/MS				0	0	8.2	0	0	0
P09622-2;P09622;P09622-3	P09622-2;P09622;P09622-3	2;2;1	2;2;1	2;2;1	Dihydrolipoyl dehydrogenase, mitochondrial	DLD	sp|P09622-2|DLDH_HUMAN Isoform 2 of Dihydrolipoyl dehydrogenase, mitochondrial OS=Homo sapiens OX=9606 GN=DLD;sp|P09622|DLDH_HUMAN Dihydrolipoyl dehydrogenase, mitochondrial OS=Homo sapiens OX=9606 GN=DLD PE=1 SV=2;sp|P09622-3|DLDH_HUMAN Isoform 3 of Dihyd	3	2	2	2	0	0	1	0	1	2	0	0	1	0	1	2	0	0	1	0	1	2	6.1	6.1	6.1	43.587	410	410;509;461	0	4.9571			By MS/MS		By MS/MS	By MS/MS	0	0	3.4	0	2.7	6.1
P09972	P09972	1	1	1	Fructose-bisphosphate aldolase C	ALDOC	sp|P09972|ALDOC_HUMAN Fructose-bisphosphate aldolase C OS=Homo sapiens OX=9606 GN=ALDOC PE=1 SV=2	1	1	1	1	1	1	1	1	1	1	1	1	1	1	1	1	1	1	1	1	1	1	6.3	6.3	6.3	39.455	364	364	0	12.376	By matching	By MS/MS	By MS/MS	By matching	By MS/MS	By matching	6.3	6.3	6.3	6.3	6.3	6.3
P0C0L4;P0C0L4-2;CON__crap_maxquant|Complement_C4|Bos_taurus|P01030|Swissprot;CON__crap_maxquant|similar_to_Complement_C4-A_precursor|Bos_taurus|ENSBTAP00000007350|ENSEMBL	P0C0L4;P0C0L4-2	34;32;4;4	34;32;4;4	2;2;1;1	Complement C4-A;Complement C4 beta chain;Complement C4-A alpha chain;C4a anaphylatoxin;C4b-A;C4d-A;Complement C4 gamma chain	C4A	sp|P0C0L4|CO4A_HUMAN Complement C4-A OS=Homo sapiens OX=9606 GN=C4A PE=1 SV=2;sp|P0C0L4-2|CO4A_HUMAN Isoform 2 of Complement C4-A OS=Homo sapiens OX=9606 GN=C4A	4	34	34	2	12	29	34	18	13	15	12	29	34	18	13	15	1	2	2	1	0	2	26.9	26.9	1.1	192.78	1744	1744;1698;1741;1742	0	212.64	By MS/MS	By MS/MS	By MS/MS	By MS/MS	By MS/MS	By MS/MS	8	21.8	26.9	13.9	10.8	11.4
P0C0L5	P0C0L5	33	1	1	Complement C4-B;Complement C4 beta chain;Complement C4-B alpha chain;C4a anaphylatoxin;C4b-B;C4d-B;Complement C4 gamma chain	C4B	sp|P0C0L5|CO4B_HUMAN Complement C4-B OS=Homo sapiens OX=9606 GN=C4B PE=1 SV=2	1	33	1	1	11	28	32	17	13	13	0	1	0	0	0	0	0	1	0	0	0	0	26.5	0.7	0.7	192.75	1744	1744	1	-2	By matching	By MS/MS	By matching	By matching	By matching	By matching	7.3	21.4	25.7	13.2	10.8	10.2
P62987;P62979;P0CG47;P0CG48	P62987;P62979;P0CG47;P0CG48	3;3;3;3	3;3;3;3	3;3;3;3	Ubiquitin-60S ribosomal protein L40;Ubiquitin;60S ribosomal protein L40;Ubiquitin-40S ribosomal protein S27a;Ubiquitin;40S ribosomal protein S27a;Polyubiquitin-B;Ubiquitin;Polyubiquitin-C;Ubiquitin	UBA52;RPS27A;UBB;UBC	sp|P62987|RL40_HUMAN Ubiquitin-60S ribosomal protein L40 OS=Homo sapiens OX=9606 GN=UBA52 PE=1 SV=2;sp|P62979|RS27A_HUMAN Ubiquitin-40S ribosomal protein S27a OS=Homo sapiens OX=9606 GN=RPS27A PE=1 SV=2;sp|P0CG47|UBB_HUMAN Polyubiquitin-B OS=Homo sapiens O	4	3	3	3	3	3	2	2	2	3	3	3	2	2	2	3	3	3	2	2	2	3	26.6	26.6	26.6	14.728	128	128;156;229;685	0	40.982	By MS/MS	By MS/MS	By MS/MS	By matching	By MS/MS	By MS/MS	26.6	26.6	19.5	14.1	19.5	26.6
P0DJI8	P0DJI8	3	1	1	Serum amyloid A-1 protein;Amyloid protein A;Serum amyloid protein A(2-104);Serum amyloid protein A(3-104);Serum amyloid protein A(2-103);Serum amyloid protein A(2-102);Serum amyloid protein A(4-101)	SAA1	sp|P0DJI8|SAA1_HUMAN Serum amyloid A-1 protein OS=Homo sapiens OX=9606 GN=SAA1 PE=1 SV=1	1	3	1	1	0	1	0	1	2	3	0	0	0	0	0	1	0	0	0	0	0	1	35.2	16.4	16.4	13.532	122	122	0	4.1396		By matching		By matching	By matching	By MS/MS	0	11.5	0	11.5	18.9	35.2
P0DJI9;P0DJI9-2	P0DJI9;P0DJI9-2	3;2	3;2	1;0	Serum amyloid A-2 protein	SAA2	sp|P0DJI9|SAA2_HUMAN Serum amyloid A-2 protein OS=Homo sapiens OX=9606 GN=SAA2 PE=1 SV=1;sp|P0DJI9-2|SAA2_HUMAN Isoform 2 of Serum amyloid A-2 protein OS=Homo sapiens OX=9606 GN=SAA2	2	3	3	1	0	1	0	2	2	2	0	1	0	2	2	2	0	0	0	1	0	0	29.5	29.5	10.7	13.527	122	122;83	0	9.87		By matching		By MS/MS	By MS/MS	By MS/MS	0	11.5	0	22.1	18.9	18.9
P0DMV8-2;P0DMV9;P0DMV8	P0DMV8-2;P0DMV9;P0DMV8	7;7;7	5;5;5	2;2;2	Heat shock 70 kDa protein 1A;Heat shock 70 kDa protein 1B	HSPA1A;HSPA1B	sp|P0DMV8-2|HS71A_HUMAN Isoform 2 of Heat shock 70 kDa protein 1A OS=Homo sapiens OX=9606 GN=HSPA1A;sp|P0DMV9|HS71B_HUMAN Heat shock 70 kDa protein 1B OS=Homo sapiens OX=9606 GN=HSPA1B PE=1 SV=1;sp|P0DMV8|HS71A_HUMAN Heat shock 70 kDa protein 1A OS=Homo sa	3	7	5	2	4	5	6	5	6	6	3	3	4	3	4	4	1	1	1	1	2	2	15.9	12.5	4.9	63.936	586	586;641;641	0	19.47	By MS/MS	By MS/MS	By MS/MS	By MS/MS	By MS/MS	By MS/MS	10.2	11.3	13.3	11.3	13.8	13.8
P0DOX7;P01602	P0DOX7	9;1	9;1	3;1			sp|P0DOX7|IGK_HUMAN Immunoglobulin kappa light chain OS=Homo sapiens OX=9606 PE=1 SV=1	2	9	9	3	7	8	8	7	6	7	7	8	8	7	6	7	2	2	3	2	2	2	55.6	55.6	22.4	23.379	214	214;117	0	239.53	By MS/MS	By MS/MS	By MS/MS	By MS/MS	By MS/MS	By MS/MS	44.9	46.7	53.7	44.9	44.9	44.9
P0DOY2;P0DOY3;P0CF74	P0DOY2;P0DOY3;P0CF74	8;8;4	8;8;4	3;3;0	Ig lambda-6 chain C region	IGLC6	sp|P0DOY2|IGLC2_HUMAN Immunoglobulin lambda constant 2 OS=Homo sapiens OX=9606 GN=IGLC2 PE=1 SV=1;sp|P0DOY3|IGLC3_HUMAN Immunoglobulin lambda constant 3 OS=Homo sapiens OX=9606 GN=IGLC3 PE=1 SV=1;sp|P0CF74|IGLC6_HUMAN Immunoglobulin lambda constant 6 OS=Ho	3	8	8	3	4	6	5	6	5	6	4	6	5	6	5	6	1	2	1	1	1	1	85.8	85.8	20.8	11.293	106	106;106;106	0	136.25	By MS/MS	By MS/MS	By MS/MS	By MS/MS	By MS/MS	By MS/MS	55.7	67	74.5	79.2	74.5	79.2
P0DPA2	P0DPA2	1	1	1			sp|P0DPA2|VSIG8_HUMAN V-set and immunoglobulin domain-containing protein 8 OS=Homo sapiens OX=9606 GN=VSIG8 PE=2 SV=1	1	1	1	1	0	1	0	0	0	0	0	1	0	0	0	0	0	1	0	0	0	0	2.4	2.4	2.4	43.89	414	414	0.0032573	3.0987		By MS/MS					0	2.4	0	0	0	0
P10124	P10124	1	1	1	Serglycin	SRGN	sp|P10124|SRGN_HUMAN Serglycin OS=Homo sapiens OX=9606 GN=SRGN PE=1 SV=3	1	1	1	1	0	0	1	0	1	1	0	0	1	0	1	1	0	0	1	0	1	1	8.2	8.2	8.2	17.652	158	158	0.0045662	2.6615			By MS/MS		By MS/MS	By matching	0	0	8.2	0	8.2	8.2
P22492;P16403;Q02539;P10412;P16402	P22492;P16403;Q02539;P10412;P16402	2;2;2;2;2	2;2;2;2;2	1;1;1;1;1	Histone H1t;Histone H1.2;Histone H1.1;Histone H1.4;Histone H1.3	HIST1H1T;HIST1H1C;HIST1H1A;HIST1H1E;HIST1H1D	sp|P22492|H1T_HUMAN Histone H1t OS=Homo sapiens OX=9606 GN=HIST1H1T PE=2 SV=4;sp|P16403|H12_HUMAN Histone H1.2 OS=Homo sapiens OX=9606 GN=H1-2 PE=1 SV=2;sp|Q02539|H11_HUMAN Histone H1.1 OS=Homo sapiens OX=9606 GN=H1-1 PE=1 SV=3;sp|P10412|H14_HUMAN Histone	5	2	2	1	1	2	0	1	0	0	1	2	0	1	0	0	0	1	0	0	0	0	9.7	9.7	5.3	22.019	207	207;213;215;219;221	0.0074627	2.5117	By MS/MS	By MS/MS		By matching			4.3	9.7	0	4.3	0	0
P10599-2;P10599	P10599-2;P10599	1;1	1;1	1;1	Thioredoxin	TXN	sp|P10599-2|THIO_HUMAN Isoform 2 of Thioredoxin OS=Homo sapiens OX=9606 GN=TXN;sp|P10599|THIO_HUMAN Thioredoxin OS=Homo sapiens OX=9606 GN=TXN PE=1 SV=3	2	1	1	1	1	1	1	1	0	1	1	1	1	1	0	1	1	1	1	1	0	1	12.9	12.9	12.9	9.4519	85	85;105	0.0033956	3.5198	By MS/MS	By MS/MS	By matching	By matching		By matching	12.9	12.9	12.9	12.9	0	12.9
P10644-2;P10644	P10644-2;P10644	5;5	5;5	5;5	cAMP-dependent protein kinase type I-alpha regulatory subunit;cAMP-dependent protein kinase type I-alpha regulatory subunit, N-terminally processed	PRKAR1A	sp|P10644-2|KAP0_HUMAN Isoform 2 of cAMP-dependent protein kinase type I-alpha regulatory subunit OS=Homo sapiens OX=9606 GN=PRKAR1A;sp|P10644|KAP0_HUMAN cAMP-dependent protein kinase type I-alpha regulatory subunit OS=Homo sapiens OX=9606 GN=PRKAR1A PE=1	2	5	5	5	1	2	4	3	3	4	1	2	4	3	3	4	1	2	4	3	3	4	18.4	18.4	18.4	38.002	337	337;381	0	13.137	By matching	By matching	By MS/MS	By MS/MS	By MS/MS	By MS/MS	5	8.9	14.8	12.5	9.8	14.8
P10809;P10809-2	P10809	14;3	14;3	14;3	60 kDa heat shock protein, mitochondrial	HSPD1	sp|P10809|CH60_HUMAN 60 kDa heat shock protein, mitochondrial OS=Homo sapiens OX=9606 GN=HSPD1 PE=1 SV=2	2	14	14	14	1	3	10	4	12	9	1	3	10	4	12	9	1	3	10	4	12	9	32.6	32.6	32.6	61.054	573	573;158	0	64.324	By matching	By MS/MS	By MS/MS	By MS/MS	By MS/MS	By MS/MS	2.1	8	24.1	11.7	26.7	22.5
P10909-4;P10909-6;P10909;P10909-5;P10909-2;P10909-3	P10909-4;P10909-6;P10909;P10909-5;P10909-2;P10909-3	17;17;17;17;17;10	17;17;17;17;17;10	17;17;17;17;17;10	Clusterin;Clusterin beta chain;Clusterin alpha chain	CLU	sp|P10909-4|CLUS_HUMAN Isoform 4 of Clusterin OS=Homo sapiens OX=9606 GN=CLU;sp|P10909-6|CLUS_HUMAN Isoform 6 of Clusterin OS=Homo sapiens OX=9606 GN=CLU;sp|P10909|CLUS_HUMAN Clusterin OS=Homo sapiens OX=9606 GN=CLU PE=1 SV=1;sp|P10909-5|CLUS_HUMAN Isoform	6	17	17	17	8	15	14	16	14	15	8	15	14	16	14	15	8	15	14	16	14	15	37.7	37.7	37.7	48.803	416	416;429;449;460;501;274	0	171.57	By MS/MS	By MS/MS	By MS/MS	By MS/MS	By MS/MS	By MS/MS	22.8	37.5	35.1	35.3	33.7	33.7
P11021	P11021	22	21	21	78 kDa glucose-regulated protein	HSPA5	sp|P11021|BIP_HUMAN Endoplasmic reticulum chaperone BiP OS=Homo sapiens OX=9606 GN=HSPA5 PE=1 SV=2	1	22	21	21	3	11	15	12	22	17	3	10	15	11	21	16	3	10	15	11	21	16	39.8	39.8	39.8	72.332	654	654	0	88.615	By MS/MS	By MS/MS	By MS/MS	By MS/MS	By MS/MS	By MS/MS	5.5	19.6	28.9	22.9	39.8	31.5
P11142;P11142-2;P54652	P11142;P11142-2	23;20;10	23;20;10	19;17;6	Heat shock cognate 71 kDa protein	HSPA8	sp|P11142|HSP7C_HUMAN Heat shock cognate 71 kDa protein OS=Homo sapiens OX=9606 GN=HSPA8 PE=1 SV=1;sp|P11142-2|HSP7C_HUMAN Isoform 2 of Heat shock cognate 71 kDa protein OS=Homo sapiens OX=9606 GN=HSPA8	3	23	23	19	11	18	18	14	22	17	11	18	18	14	22	17	10	15	15	10	18	13	37.3	37.3	32.8	70.897	646	646;493;639	0	95.578	By MS/MS	By MS/MS	By MS/MS	By MS/MS	By MS/MS	By MS/MS	20.4	31.6	33	23.4	35.4	30
P11166	P11166	4	4	4	Solute carrier family 2, facilitated glucose transporter member 1	SLC2A1	sp|P11166|GTR1_HUMAN Solute carrier family 2, facilitated glucose transporter member 1 OS=Homo sapiens OX=9606 GN=SLC2A1 PE=1 SV=2	1	4	4	4	1	3	3	3	4	3	1	3	3	3	4	3	1	3	3	3	4	3	7.1	7.1	7.1	54.083	492	492	0	16.363	By matching	By MS/MS	By MS/MS	By MS/MS	By MS/MS	By MS/MS	2	7.1	7.1	7.1	7.1	7.1
P11169;Q8TDB8-4;Q8TDB8-2;Q8TDB8;Q8TDB8-5;Q8TDB8-3	P11169;Q8TDB8-4;Q8TDB8-2;Q8TDB8;Q8TDB8-5	8;5;5;5;5;2	8;5;5;5;5;2	8;5;5;5;5;2	Solute carrier family 2, facilitated glucose transporter member 3;Solute carrier family 2, facilitated glucose transporter member 14	SLC2A3;SLC2A14	sp|P11169|GTR3_HUMAN Solute carrier family 2, facilitated glucose transporter member 3 OS=Homo sapiens OX=9606 GN=SLC2A3 PE=1 SV=1;sp|Q8TDB8-4|GTR14_HUMAN Isoform 4 of Solute carrier family 2, facilitated glucose transporter member 14 OS=Homo sapiens OX=96	6	8	8	8	4	6	8	8	7	6	4	6	8	8	7	6	4	6	8	8	7	6	15.1	15.1	15.1	53.924	496	496;411;497;520;535;161	0	39.431	By MS/MS	By MS/MS	By MS/MS	By MS/MS	By MS/MS	By MS/MS	9.5	11.3	15.1	15.1	13.9	13.7
P11171-6;P11171-4;P11171-3;P11171-7;P11171-5;P11171-2;P11171	P11171-6;P11171-4;P11171-3;P11171-7;P11171-5;P11171-2;P11171	3;3;3;3;3;3;3	3;3;3;3;3;3;3	3;3;3;3;3;3;3	Protein 4.1	EPB41	sp|P11171-6|41_HUMAN Isoform 6 of Protein 4.1 OS=Homo sapiens OX=9606 GN=EPB41;sp|P11171-4|41_HUMAN Isoform 4 of Protein 4.1 OS=Homo sapiens OX=9606 GN=EPB41;sp|P11171-3|41_HUMAN Isoform 3 of Protein 4.1 OS=Homo sapiens OX=9606 GN=EPB41;sp|P11171-7|41_HUMA	7	3	3	3	0	0	1	0	3	1	0	0	1	0	3	1	0	0	1	0	3	1	7.6	7.6	7.6	63.254	566	566;588;641;720;775;831;864	0	8.4045			By matching		By MS/MS	By MS/MS	0	0	1.6	0	7.6	1.6
P11216	P11216	3	3	1	Glycogen phosphorylase, brain form	PYGB	sp|P11216|PYGB_HUMAN Glycogen phosphorylase, brain form OS=Homo sapiens OX=9606 GN=PYGB PE=1 SV=5	1	3	3	1	0	0	3	1	1	0	0	0	3	1	1	0	0	0	1	1	1	0	5.3	5.3	1.9	96.695	843	843	0	10.31			By MS/MS	By matching	By MS/MS		0	0	5.3	1.9	1.9	0
P11277;P11277-2;P11277-3;O15020-2;O15020	P11277;P11277-2;P11277-3	39;39;37;1;1	39;39;37;1;1	38;38;36;0;0	Spectrin beta chain, erythrocytic	SPTB	sp|P11277|SPTB1_HUMAN Spectrin beta chain, erythrocytic OS=Homo sapiens OX=9606 GN=SPTB PE=1 SV=5;sp|P11277-2|SPTB1_HUMAN Isoform 2 of Spectrin beta chain, erythrocytic OS=Homo sapiens OX=9606 GN=SPTB;sp|P11277-3|SPTB1_HUMAN Isoform 3 of Spectrin beta chai	5	39	39	38	1	2	7	9	37	34	1	2	7	9	37	34	1	2	7	9	36	33	23.7	23.7	23.3	246.47	2137	2137;2328;2106;2365;2390	0	124.66	By matching	By matching	By MS/MS	By MS/MS	By MS/MS	By MS/MS	0.3	1	3.3	5.1	22.9	20.2
P11279-2;P11279	P11279-2;P11279	2;2	2;2	2;2	Lysosome-associated membrane glycoprotein 1	LAMP1	sp|P11279-2|LAMP1_HUMAN Isoform 2 of Lysosome-associated membrane glycoprotein 1 OS=Homo sapiens OX=9606 GN=LAMP1;sp|P11279|LAMP1_HUMAN Lysosome-associated membrane glycoprotein 1 OS=Homo sapiens OX=9606 GN=LAMP1 PE=1 SV=3	2	2	2	2	1	1	2	1	2	2	1	1	2	1	2	2	1	1	2	1	2	2	7.4	7.4	7.4	38.985	364	364;417	0.0033613	3.3478	By matching	By matching	By MS/MS	By matching	By MS/MS	By MS/MS	3	3	7.4	4.4	7.4	7.4
P11413;P11413-3;P11413-2	P11413;P11413-3;P11413-2	6;6;6	6;6;6	6;6;6	Glucose-6-phosphate 1-dehydrogenase	G6PD	sp|P11413|G6PD_HUMAN Glucose-6-phosphate 1-dehydrogenase OS=Homo sapiens OX=9606 GN=G6PD PE=1 SV=4;sp|P11413-3|G6PD_HUMAN Isoform 3 of Glucose-6-phosphate 1-dehydrogenase OS=Homo sapiens OX=9606 GN=G6PD;sp|P11413-2|G6PD_HUMAN Isoform Long of Glucose-6-phos	3	6	6	6	0	2	5	0	5	0	0	2	5	0	5	0	0	2	5	0	5	0	11.1	11.1	11.1	59.256	515	515;545;561	0	10.208		By MS/MS	By MS/MS		By MS/MS		0	4.1	9.1	0	9.1	0
P11597-2;P11597	P11597-2;P11597	4;4	4;4	4;4	Cholesteryl ester transfer protein	CETP	sp|P11597-2|CETP_HUMAN Isoform 2 of Cholesteryl ester transfer protein OS=Homo sapiens OX=9606 GN=CETP;sp|P11597|CETP_HUMAN Cholesteryl ester transfer protein OS=Homo sapiens OX=9606 GN=CETP PE=1 SV=2	2	4	4	4	0	4	3	4	4	4	0	4	3	4	4	4	0	4	3	4	4	4	12	12	12	47.787	433	433;493	0	14.925		By MS/MS	By MS/MS	By MS/MS	By MS/MS	By MS/MS	0	12	10.2	12	12	12
P12035;CON__crap_maxquant|Keratin,_type_II_cytoskeletal_3|Homo_sapiens|P12035|Swissprot	P12035;CON__crap_maxquant|Keratin,_type_II_cytoskeletal_3|Homo_sapiens|P12035|Swissprot	23;22	7;6	5;5	Keratin, type II cytoskeletal 3	KRT3	sp|P12035|K2C3_HUMAN Keratin, type II cytoskeletal 3 OS=Homo sapiens OX=9606 GN=KRT3 PE=1 SV=3;	2	23	7	5	13	19	9	16	14	13	0	3	1	6	1	1	0	1	0	4	0	0	23.4	11.5	8.6	64.416	628	628;629	0	17.815	By matching	By MS/MS	By matching	By MS/MS	By matching	By MS/MS	9.7	16.4	10.4	18.9	11.3	12.1
P12111-4;P12111-2;P12111;P12111-3;P12111-5	P12111-4;P12111-2;P12111;P12111-3;P12111-5	7;7;7;4;4	7;7;7;4;4	7;7;7;4;4	Collagen alpha-3(VI) chain	COL6A3	sp|P12111-4|CO6A3_HUMAN Isoform 4 of Collagen alpha-3(VI) chain OS=Homo sapiens OX=9606 GN=COL6A3;sp|P12111-2|CO6A3_HUMAN Isoform 2 of Collagen alpha-3(VI) chain OS=Homo sapiens OX=9606 GN=COL6A3;sp|P12111|CO6A3_HUMAN Collagen alpha-3(VI) chain OS=Homo sap	5	7	7	7	0	0	1	5	1	7	0	0	1	5	1	7	0	0	1	5	1	7	3.9	3.9	3.9	278.2	2570	2570;2971;3177;1036;1237	0	12.829			By matching	By MS/MS	By MS/MS	By MS/MS	0	0	0.6	2.7	0.6	3.9
P12259	P12259	47	47	39	Coagulation factor V;Coagulation factor V heavy chain;Coagulation factor V light chain	F5	sp|P12259|FA5_HUMAN Coagulation factor V OS=Homo sapiens OX=9606 GN=F5 PE=1 SV=4	1	47	47	39	15	33	45	30	43	38	15	33	45	30	43	38	8	26	37	24	36	31	25.1	25.1	21.5	251.7	2224	2224	0	246.74	By MS/MS	By MS/MS	By MS/MS	By MS/MS	By MS/MS	By MS/MS	6.6	17.5	24.6	16.7	22.8	21.3
P12273	P12273	4	4	4	Prolactin-inducible protein	PIP	sp|P12273|PIP_HUMAN Prolactin-inducible protein OS=Homo sapiens OX=9606 GN=PIP PE=1 SV=1	1	4	4	4	3	3	3	4	2	4	3	3	3	4	2	4	3	3	3	4	2	4	26	26	26	16.572	146	146	0	7.9834	By MS/MS	By MS/MS	By MS/MS	By MS/MS	By MS/MS	By MS/MS	17.8	15.1	24.7	26	15.1	26
P12814;P12814-3;P12814-2;P12814-4;P35609-2;P35609;Q08043	P12814;P12814-3;P12814-2;P12814-4	52;51;50;49;15;15;10	52;51;50;49;15;15;10	35;34;33;32;5;5;3	Alpha-actinin-1	ACTN1	sp|P12814|ACTN1_HUMAN Alpha-actinin-1 OS=Homo sapiens OX=9606 GN=ACTN1 PE=1 SV=2;sp|P12814-3|ACTN1_HUMAN Isoform 3 of Alpha-actinin-1 OS=Homo sapiens OX=9606 GN=ACTN1;sp|P12814-2|ACTN1_HUMAN Isoform 2 of Alpha-actinin-1 OS=Homo sapiens OX=9606 GN=ACTN1;sp|	7	52	52	35	5	27	39	34	50	42	5	27	39	34	50	42	3	20	27	25	34	28	68.3	68.3	46.9	103.06	892	892;914;887;930;894;894;901	0	323.31	By matching	By MS/MS	By MS/MS	By MS/MS	By MS/MS	By MS/MS	8.4	36.1	50.1	44.1	66.7	54.8
P12931;P12931-2;P07947;P42685-2;P06241-3;Q9H3Y6;P42685;P06241-2;P06241;Q04912-7;Q04912-2;P08581;Q04912;P08581-2	P12931;P12931-2	11;11;2;1;1;1;1;1;1;1;1;1;1;1	11;11;2;1;1;1;1;1;1;1;1;1;1;1	11;11;2;1;1;1;1;1;1;1;1;1;1;1	Proto-oncogene tyrosine-protein kinase Src	SRC	sp|P12931|SRC_HUMAN Proto-oncogene tyrosine-protein kinase Src OS=Homo sapiens OX=9606 GN=SRC PE=1 SV=3;sp|P12931-2|SRC_HUMAN Isoform 2 of Proto-oncogene tyrosine-protein kinase Src OS=Homo sapiens OX=9606 GN=SRC	14	11	11	11	1	5	11	1	8	5	1	5	11	1	8	5	1	5	11	1	8	5	27.6	27.6	27.6	59.834	536	536;542;543;363;482;488;505;534;537;1294;1351;1390;1400;1408	0	64.024	By matching	By MS/MS	By MS/MS	By matching	By MS/MS	By MS/MS	1.5	10.3	27.6	2.1	18.5	10.8
P13073	P13073	4	4	4	Cytochrome c oxidase subunit 4 isoform 1, mitochondrial	COX4I1	sp|P13073|COX41_HUMAN Cytochrome c oxidase subunit 4 isoform 1, mitochondrial OS=Homo sapiens OX=9606 GN=COX4I1 PE=1 SV=1	1	4	4	4	0	1	4	3	3	3	0	1	4	3	3	3	0	1	4	3	3	3	23.7	23.7	23.7	19.576	169	169	0	6.454		By matching	By MS/MS	By MS/MS	By MS/MS	By MS/MS	0	5.9	23.7	17.2	16.6	17.2
P13164;Q01629;Q01628	P13164;Q01629;Q01628	1;1;1	1;1;1	1;1;1	Interferon-induced transmembrane protein 1;Interferon-induced transmembrane protein 2;Interferon-induced transmembrane protein 3	IFITM1;IFITM2;IFITM3	sp|P13164|IFM1_HUMAN Interferon-induced transmembrane protein 1 OS=Homo sapiens OX=9606 GN=IFITM1 PE=1 SV=3;sp|Q01629|IFM2_HUMAN Interferon-induced transmembrane protein 2 OS=Homo sapiens OX=9606 GN=IFITM2 PE=1 SV=2;sp|Q01628|IFM3_HUMAN Interferon-induced	3	1	1	1	0	0	0	1	0	1	0	0	0	1	0	1	0	0	0	1	0	1	12.8	12.8	12.8	13.964	125	125;132;133	0.0017094	3.552				By MS/MS		By matching	0	0	0	12.8	0	12.8
P13224;P13224-2	P13224;P13224-2	6;6	6;6	6;6	Platelet glycoprotein Ib beta chain	GP1BB	sp|P13224|GP1BB_HUMAN Platelet glycoprotein Ib beta chain OS=Homo sapiens OX=9606 GN=GP1BB PE=1 SV=1;sp|P13224-2|GP1BB_HUMAN Isoform 2 of Platelet glycoprotein Ib beta chain OS=Homo sapiens OX=9606 GN=GP1BB	2	6	6	6	5	6	5	5	5	5	5	6	5	5	5	5	5	6	5	5	5	5	24.8	24.8	24.8	21.717	206	206;411	0	19.647	By MS/MS	By MS/MS	By MS/MS	By MS/MS	By MS/MS	By MS/MS	23.8	24.8	23.8	23.8	23.8	23.8
P13598	P13598	3	3	3	Intercellular adhesion molecule 2	ICAM2	sp|P13598|ICAM2_HUMAN Intercellular adhesion molecule 2 OS=Homo sapiens OX=9606 GN=ICAM2 PE=1 SV=2	1	3	3	3	3	3	3	1	3	3	3	3	3	1	3	3	3	3	3	1	3	3	11.6	11.6	11.6	30.654	275	275	0	25.773	By matching	By matching	By MS/MS	By matching	By MS/MS	By MS/MS	11.6	11.6	11.6	3.6	11.6	11.6
P13646;P13646-3;CON__crap_maxquant|46_kDa_protein|Tax_Id=9606|ENSP00000377550|ENSEMBL;P13646-2;CON__crap_maxquant|Keratin,_type_I_cytoskeletal_20|Homo_sapiens|P35900|Swissprot;P35900	P13646;P13646-3;CON__crap_maxquant|46_kDa_protein|Tax_Id=9606|ENSP00000377550|ENSEMBL;P13646-2	18;17;16;13;3;3	10;9;8;7;1;1	0;0;0;0;0;0	Keratin, type I cytoskeletal 13	KRT13	sp|P13646|K1C13_HUMAN Keratin, type I cytoskeletal 13 OS=Homo sapiens OX=9606 GN=KRT13 PE=1 SV=4;sp|P13646-3|K1C13_HUMAN Isoform 3 of Keratin, type I cytoskeletal 13 OS=Homo sapiens OX=9606 GN=KRT13;;sp|P13646-2|K1C13_HUMAN Isoform 2 of Keratin, type I cyt	6	18	10	0	10	10	7	18	6	8	2	2	1	10	1	1	0	0	0	0	0	0	38.9	27.9	0	49.588	458	458;420;420;355;424;424	0	39.809	By matching	By MS/MS	By matching	By MS/MS	By matching	By matching	14.4	14.4	12.4	38.9	10.9	12.7
P13716;P13716-2	P13716;P13716-2	2;2	2;2	2;2	Delta-aminolevulinic acid dehydratase	ALAD	sp|P13716|HEM2_HUMAN Delta-aminolevulinic acid dehydratase OS=Homo sapiens OX=9606 GN=ALAD PE=1 SV=1;sp|P13716-2|HEM2_HUMAN Isoform 2 of Delta-aminolevulinic acid dehydratase OS=Homo sapiens OX=9606 GN=ALAD	2	2	2	2	0	0	2	0	2	0	0	0	2	0	2	0	0	0	2	0	2	0	8.8	8.8	8.8	36.294	330	330;359	0	6.3754			By MS/MS		By MS/MS		0	0	8.8	0	8.8	0
P13804-2;P13804	P13804-2;P13804	3;3	3;3	3;3	Electron transfer flavoprotein subunit alpha, mitochondrial	ETFA	sp|P13804-2|ETFA_HUMAN Isoform 2 of Electron transfer flavoprotein subunit alpha, mitochondrial OS=Homo sapiens OX=9606 GN=ETFA;sp|P13804|ETFA_HUMAN Electron transfer flavoprotein subunit alpha, mitochondrial OS=Homo sapiens OX=9606 GN=ETFA PE=1 SV=1	2	3	3	3	0	0	2	0	2	0	0	0	2	0	2	0	0	0	2	0	2	0	21.8	21.8	21.8	30.025	284	284;333	0	8.776			By MS/MS		By MS/MS		0	0	12.3	0	15.8	0
P14314-2;P14314	P14314-2;P14314	3;3	3;3	3;3	Glucosidase 2 subunit beta	PRKCSH	sp|P14314-2|GLU2B_HUMAN Isoform 2 of Glucosidase 2 subunit beta OS=Homo sapiens OX=9606 GN=PRKCSH;sp|P14314|GLU2B_HUMAN Glucosidase 2 subunit beta OS=Homo sapiens OX=9606 GN=PRKCSH PE=1 SV=2	2	3	3	3	0	1	2	1	3	1	0	1	2	1	3	1	0	1	2	1	3	1	6.9	6.9	6.9	59.177	525	525;528	0	4.4856		By matching	By matching	By matching	By MS/MS	By MS/MS	0	2.5	4.6	2.5	6.9	2.1
P14618;P14618-2;P14618-3;P30613-2;P30613	P14618;P14618-2;P14618-3	19;17;16;1;1	19;17;16;1;1	19;17;16;1;1	Pyruvate kinase PKM	PKM	sp|P14618|KPYM_HUMAN Pyruvate kinase PKM OS=Homo sapiens OX=9606 GN=PKM PE=1 SV=4;sp|P14618-2|KPYM_HUMAN Isoform M1 of Pyruvate kinase PKM OS=Homo sapiens OX=9606 GN=PKM;sp|P14618-3|KPYM_HUMAN Isoform 3 of Pyruvate kinase PKM OS=Homo sapiens OX=9606 GN=PKM	5	19	19	19	9	17	17	13	18	16	9	17	17	13	18	16	9	17	17	13	18	16	47.5	47.5	47.5	57.936	531	531;531;516;543;574	0	139.6	By MS/MS	By MS/MS	By MS/MS	By MS/MS	By MS/MS	By MS/MS	23	39.7	44.8	27.9	47.3	38.8
P14625;Q58FF3	P14625	24;4	24;4	23;4	Endoplasmin	HSP90B1	sp|P14625|ENPL_HUMAN Endoplasmin OS=Homo sapiens OX=9606 GN=HSP90B1 PE=1 SV=1	2	24	24	23	1	3	14	14	23	16	1	3	14	14	23	16	0	2	13	13	22	15	31.9	31.9	30.4	92.468	803	803;399	0	82.846	By matching	By MS/MS	By MS/MS	By MS/MS	By MS/MS	By MS/MS	1.5	3.5	19.7	19.3	30.1	23.9
P14770	P14770	5	5	5	Platelet glycoprotein IX	GP9	sp|P14770|GPIX_HUMAN Platelet glycoprotein IX OS=Homo sapiens OX=9606 GN=GP9 PE=1 SV=3	1	5	5	5	3	3	5	3	5	3	3	3	5	3	5	3	3	3	5	3	5	3	32.2	32.2	32.2	19.046	177	177	0	18.634	By MS/MS	By MS/MS	By MS/MS	By MS/MS	By MS/MS	By MS/MS	19.2	19.2	32.2	19.2	32.2	19.2
P14923;P35222	P14923	24;1	24;1	24;1	Junction plakoglobin	JUP	sp|P14923|PLAK_HUMAN Junction plakoglobin OS=Homo sapiens OX=9606 GN=JUP PE=1 SV=3	2	24	24	24	19	24	14	21	20	20	19	24	14	21	20	20	19	24	14	21	20	20	36	36	36	81.744	745	745;781	0	88.821	By MS/MS	By MS/MS	By MS/MS	By MS/MS	By MS/MS	By MS/MS	27.4	36	19.1	32.9	30.9	29
P15144	P15144	1	1	1	Aminopeptidase N	ANPEP	sp|P15144|AMPN_HUMAN Aminopeptidase N OS=Homo sapiens OX=9606 GN=ANPEP PE=1 SV=4	1	1	1	1	0	0	0	1	0	0	0	0	0	1	0	0	0	0	0	1	0	0	2.4	2.4	2.4	109.54	967	967	1	-2				By MS/MS			0	0	0	2.4	0	0
P15311;P35241-3	P15311	9;2	1;0	1;0	Ezrin	EZR	sp|P15311|EZRI_HUMAN Ezrin OS=Homo sapiens OX=9606 GN=EZR PE=1 SV=4	2	9	1	1	4	7	8	7	5	6	1	1	0	1	0	1	1	1	0	1	0	1	13.8	1.4	1.4	69.412	586	586;200	1	-2	By MS/MS	By matching	By matching	By matching	By matching	By matching	6.1	12.5	12.5	12.5	9.4	9.2
P15924;P15924-3;P15924-2	P15924;P15924-3;P15924-2	66;52;48	66;52;48	66;52;48	Desmoplakin	DSP	sp|P15924|DESP_HUMAN Desmoplakin OS=Homo sapiens OX=9606 GN=DSP PE=1 SV=3;sp|P15924-3|DESP_HUMAN Isoform DSPIa of Desmoplakin OS=Homo sapiens OX=9606 GN=DSP;sp|P15924-2|DESP_HUMAN Isoform DPII of Desmoplakin OS=Homo sapiens OX=9606 GN=DSP	3	66	66	66	57	60	31	52	45	53	57	60	31	52	45	53	57	60	31	52	45	53	25	25	25	331.77	2871	2871;2428;2272	0	259.8	By MS/MS	By MS/MS	By MS/MS	By MS/MS	By MS/MS	By MS/MS	21.8	23	10.8	19.1	16.5	19.4
P16109	P16109	2	2	2	P-selectin	SELP	sp|P16109|LYAM3_HUMAN P-selectin OS=Homo sapiens OX=9606 GN=SELP PE=1 SV=3	1	2	2	2	1	1	2	0	1	1	1	1	2	0	1	1	1	1	2	0	1	1	3.4	3.4	3.4	90.833	830	830	0.0017331	3.7034	By matching	By matching	By MS/MS		By matching	By MS/MS	1.2	1.2	3.4	0	2.2	1.2
P16157-14;P16157-8;P16157-12;P16157;P16157-3;P16157-16;P16157-10;P16157-5;P16157-21;P16157-15;P16157-11;P16157-13;P16157-4;P16157-7;P16157-6;P16157-9;P16157-2	P16157-14;P16157-8;P16157-12;P16157;P16157-3;P16157-16;P16157-10;P16157-5;P16157-21;P16157-15;P16157-11;P16157-13;P16157-4;P16157-7;P16157-6;P16157-9;P16157-2	20;20;20;20;20;20;20;20;19;19;19;19;19;19;19;19;18	20;20;20;20;20;20;20;20;19;19;19;19;19;19;19;19;18	20;20;20;20;20;20;20;20;19;19;19;19;19;19;19;19;18	Ankyrin-1	ANK1	sp|P16157-14|ANK1_HUMAN Isoform Er13 of Ankyrin-1 OS=Homo sapiens OX=9606 GN=ANK1;sp|P16157-8|ANK1_HUMAN Isoform Er7 of Ankyrin-1 OS=Homo sapiens OX=9606 GN=ANK1;sp|P16157-12|ANK1_HUMAN Isoform Er11 of Ankyrin-1 OS=Homo sapiens OX=9606 GN=ANK1;sp|P16157|AN	17	20	20	20	0	0	0	4	20	18	0	0	0	4	20	18	0	0	0	4	20	18	13.2	13.2	13.2	217.48	1983	1983;1834;1905;1881;1880;1858;1806;1856;1897;1821;1644;1743;1719;1718;1694;1672;1519	0	67.306				By matching	By MS/MS	By MS/MS	0	0	0	2.4	13.2	12
P16284-3;P16284-2;P16284;P16284-6;P16284-5;P16284-4	P16284-3;P16284-2;P16284;P16284-6;P16284-5;P16284-4	25;25;25;24;22;22	25;25;25;24;22;22	25;25;25;24;22;22	Platelet endothelial cell adhesion molecule	PECAM1	sp|P16284-3|PECA1_HUMAN Isoform Delta13 of Platelet endothelial cell adhesion molecule OS=Homo sapiens OX=9606 GN=PECAM1;sp|P16284-2|PECA1_HUMAN Isoform Delta12 of Platelet endothelial cell adhesion molecule OS=Homo sapiens OX=9606 GN=PECAM1;sp|P16284|PECA	6	25	25	25	16	21	23	15	21	22	16	21	23	15	21	22	16	21	23	15	21	22	40.6	40.6	40.6	80.192	717	717;720;738;727;708;719	0	212.68	By MS/MS	By MS/MS	By MS/MS	By MS/MS	By MS/MS	By MS/MS	24.8	34.4	39.2	20.9	32.2	34
P16452-3;P16452;P16452-2	P16452-3;P16452;P16452-2	9;9;9	9;9;9	9;9;9	Erythrocyte membrane protein band 4.2	EPB42	sp|P16452-3|EPB42_HUMAN Isoform 3 of Erythrocyte membrane protein band 4.2 OS=Homo sapiens OX=9606 GN=EPB42;sp|P16452|EPB42_HUMAN Erythrocyte membrane protein band 4.2 OS=Homo sapiens OX=9606 GN=EPB42 PE=1 SV=3;sp|P16452-2|EPB42_HUMAN Isoform Long of Eryth	3	9	9	9	0	0	1	2	9	8	0	0	1	2	9	8	0	0	1	2	9	8	17	17	17	69.455	619	619;691;721	0	28.697			By matching	By matching	By MS/MS	By MS/MS	0	0	2.3	5	17	15.3
P16615;P16615-5;P16615-2;P16615-3;P16615-4	P16615;P16615-5;P16615-2;P16615-3;P16615-4	23;22;22;22;22	15;14;14;14;14	10;9;9;9;10	Sarcoplasmic/endoplasmic reticulum calcium ATPase 2	ATP2A2	sp|P16615|AT2A2_HUMAN Sarcoplasmic/endoplasmic reticulum calcium ATPase 2 OS=Homo sapiens OX=9606 GN=ATP2A2 PE=1 SV=1;sp|P16615-5|AT2A2_HUMAN Isoform 5 of Sarcoplasmic/endoplasmic reticulum calcium ATPase 2 OS=Homo sapiens OX=9606 GN=ATP2A2;sp|P16615-2|AT2	5	23	15	10	0	5	17	12	22	21	0	4	11	7	15	13	0	2	7	6	10	8	27.3	19.7	13.1	114.76	1042	1042;997;997;999;1015	0	58.28		By matching	By MS/MS	By MS/MS	By MS/MS	By MS/MS	0	6.4	19.8	15.4	27.3	23.3
P16671;P16671-4;P16671-3;P16671-2	P16671;P16671-4;P16671-3;P16671-2	12;11;11;6	12;11;11;6	12;11;11;6	Platelet glycoprotein 4	CD36	sp|P16671|CD36_HUMAN Platelet glycoprotein 4 OS=Homo sapiens OX=9606 GN=CD36 PE=1 SV=2;sp|P16671-4|CD36_HUMAN Isoform 4 of Platelet glycoprotein 4 OS=Homo sapiens OX=9606 GN=CD36;sp|P16671-3|CD36_HUMAN Isoform 3 of Platelet glycoprotein 4 OS=Homo sapiens O	4	12	12	12	7	11	12	9	9	10	7	11	12	9	9	10	7	11	12	9	9	10	30.3	30.3	30.3	53.053	472	472;412;433;288	0	78.321	By MS/MS	By MS/MS	By MS/MS	By MS/MS	By MS/MS	By MS/MS	16.3	23.1	30.3	19.1	20.1	22.9
P17066;P48741	P17066;P48741	6;3	1;1	1;1	Heat shock 70 kDa protein 6;Putative heat shock 70 kDa protein 7	HSPA6;HSPA7	sp|P17066|HSP76_HUMAN Heat shock 70 kDa protein 6 OS=Homo sapiens OX=9606 GN=HSPA6 PE=1 SV=2;sp|P48741|HSP77_HUMAN Putative heat shock 70 kDa protein 7 OS=Homo sapiens OX=9606 GN=HSPA7 PE=5 SV=2	2	6	1	1	4	5	6	6	6	6	1	1	1	1	1	1	1	1	1	1	1	1	11.2	1.7	1.7	71.027	643	643;367	0.0033557	3.3045	By MS/MS	By MS/MS	By MS/MS	By MS/MS	By MS/MS	By MS/MS	8.7	9.8	11.2	11.2	11.2	11.2
P17252	P17252	2	1	1	Protein kinase C alpha type	PRKCA	sp|P17252|KPCA_HUMAN Protein kinase C alpha type OS=Homo sapiens OX=9606 GN=PRKCA PE=1 SV=4	1	2	1	1	0	2	2	1	2	1	0	1	1	0	1	0	0	1	1	0	1	0	3.1	1.3	1.3	76.749	672	672	1	-2		By matching	By MS/MS	By matching	By matching	By matching	0	3.1	3.1	1.8	3.1	1.8
P17301	P17301	17	17	17	Integrin alpha-2	ITGA2	sp|P17301|ITA2_HUMAN Integrin alpha-2 OS=Homo sapiens OX=9606 GN=ITGA2 PE=1 SV=1	1	17	17	17	3	12	15	2	15	10	3	12	15	2	15	10	3	12	15	2	15	10	20.6	20.6	20.6	129.29	1181	1181	0	77.967	By matching	By MS/MS	By MS/MS	By MS/MS	By MS/MS	By MS/MS	2.6	14.5	18.8	2	17.3	10.2
P17987	P17987	3	3	3	T-complex protein 1 subunit alpha	TCP1	sp|P17987|TCPA_HUMAN T-complex protein 1 subunit alpha OS=Homo sapiens OX=9606 GN=TCP1 PE=1 SV=1	1	3	3	3	0	0	1	0	2	0	0	0	1	0	2	0	0	0	1	0	2	0	6.3	6.3	6.3	60.343	556	556	0.0017182	3.6188			By MS/MS		By MS/MS		0	0	1.8	0	4.5	0
P18054	P18054	9	9	9	Arachidonate 12-lipoxygenase, 12S-type	ALOX12	sp|P18054|LOX12_HUMAN Arachidonate 12-lipoxygenase, 12S-type OS=Homo sapiens OX=9606 GN=ALOX12 PE=1 SV=4	1	9	9	9	0	2	9	0	5	4	0	2	9	0	5	4	0	2	9	0	5	4	19.3	19.3	19.3	75.693	663	663	0	36.113		By matching	By MS/MS		By MS/MS	By MS/MS	0	3.8	19.3	0	10.7	9
P18206;P18206-2;P18206-3	P18206;P18206-2	60;60;10	60;60;10	60;60;10	Vinculin	VCL	sp|P18206|VINC_HUMAN Vinculin OS=Homo sapiens OX=9606 GN=VCL PE=1 SV=4;sp|P18206-2|VINC_HUMAN Isoform 1 of Vinculin OS=Homo sapiens OX=9606 GN=VCL	3	60	60	60	46	55	56	40	50	42	46	55	56	40	50	42	46	55	56	40	50	42	60.1	60.1	60.1	123.8	1134	1134;1066;222	0	323.31	By MS/MS	By MS/MS	By MS/MS	By MS/MS	By MS/MS	By MS/MS	45	55	59.1	40.1	53.6	43.2
P18428	P18428	10	10	10	Lipopolysaccharide-binding protein	LBP	sp|P18428|LBP_HUMAN Lipopolysaccharide-binding protein OS=Homo sapiens OX=9606 GN=LBP PE=1 SV=3	1	10	10	10	0	10	7	8	7	7	0	10	7	8	7	7	0	10	7	8	7	7	22.2	22.2	22.2	53.383	481	481	0	99.77		By MS/MS	By MS/MS	By MS/MS	By MS/MS	By MS/MS	0	22.2	18.5	20.6	19.1	19.1
P19086	P19086	6	5	5	Guanine nucleotide-binding protein G(z) subunit alpha	GNAZ	sp|P19086|GNAZ_HUMAN Guanine nucleotide-binding protein G(z) subunit alpha OS=Homo sapiens OX=9606 GN=GNAZ PE=1 SV=3	1	6	5	5	3	5	6	3	4	6	2	4	5	2	3	5	2	4	5	2	3	5	21.1	18.9	18.9	40.923	355	355	0	16.305	By matching	By MS/MS	By MS/MS	By matching	By MS/MS	By MS/MS	8.7	16.3	21.1	10.4	12.4	21.1
P19367-4;P19367-2;P19367;P19367-3;Q2TB90	P19367-4;P19367-2;P19367;P19367-3	9;9;9;9;1	9;9;9;9;1	8;8;8;8;1	Hexokinase-1	HK1	sp|P19367-4|HXK1_HUMAN Isoform 4 of Hexokinase-1 OS=Homo sapiens OX=9606 GN=HK1;sp|P19367-2|HXK1_HUMAN Isoform 2 of Hexokinase-1 OS=Homo sapiens OX=9606 GN=HK1;sp|P19367|HXK1_HUMAN Hexokinase-1 OS=Homo sapiens OX=9606 GN=HK1 PE=1 SV=3;sp|P19367-3|HXK1_HUMA	5	9	9	8	0	1	5	3	7	5	0	1	5	3	7	5	0	1	5	3	6	5	11.3	11.3	10.1	101.08	905	905;916;917;921;917	0	22.046		By matching	By MS/MS	By matching	By MS/MS	By MS/MS	0	1.2	6	4	8.7	6.1
P19652	P19652	2	2	1	Alpha-1-acid glycoprotein 2	ORM2	sp|P19652|A1AG2_HUMAN Alpha-1-acid glycoprotein 2 OS=Homo sapiens OX=9606 GN=ORM2 PE=1 SV=2	1	2	2	1	0	1	1	1	0	0	0	1	1	1	0	0	0	0	1	1	0	0	9	9	5	23.602	201	201	0	4.4769		By MS/MS	By MS/MS	By MS/MS			0	4	5	5	0	0
P19823;CON__crap_maxquant|Inter-alpha-trypsin_inhibitor_HC2_component_homolog|Bos_taurus|Q9TRI1|TrEMBL	P19823	12;4	12;4	12;4	Inter-alpha-trypsin inhibitor heavy chain H2	ITIH2	sp|P19823|ITIH2_HUMAN Inter-alpha-trypsin inhibitor heavy chain H2 OS=Homo sapiens OX=9606 GN=ITIH2 PE=1 SV=2	2	12	12	12	3	5	6	10	7	8	3	5	6	10	7	8	3	5	6	10	7	8	17.2	17.2	17.2	106.46	946	946;946	0	40.749	By matching	By MS/MS	By MS/MS	By MS/MS	By MS/MS	By MS/MS	3.1	5.5	7.7	13.4	8.5	10.3
P19827;P19827-2;P19827-3;CON__crap_maxquant|Inter-alpha-trypsin_inhibitor_heavy_chain_H1|Bos_taurus|Q0VCM5|TrEMBL	P19827;P19827-2	9;6;4;2	9;6;4;2	9;6;4;2	Inter-alpha-trypsin inhibitor heavy chain H1	ITIH1	sp|P19827|ITIH1_HUMAN Inter-alpha-trypsin inhibitor heavy chain H1 OS=Homo sapiens OX=9606 GN=ITIH1 PE=1 SV=3;sp|P19827-2|ITIH1_HUMAN Isoform 2 of Inter-alpha-trypsin inhibitor heavy chain H1 OS=Homo sapiens OX=9606 GN=ITIH1	4	9	9	9	0	3	6	9	2	5	0	3	6	9	2	5	0	3	6	9	2	5	13.3	13.3	13.3	101.39	911	911;769;623;906	0	29.215		By MS/MS	By MS/MS	By MS/MS	By matching	By MS/MS	0	3.3	8.9	13.3	3.2	5.8
P20073-2;P20073	P20073-2;P20073	5;5	5;5	5;5	Annexin A7	ANXA7	sp|P20073-2|ANXA7_HUMAN Isoform 2 of Annexin A7 OS=Homo sapiens OX=9606 GN=ANXA7;sp|P20073|ANXA7_HUMAN Annexin A7 OS=Homo sapiens OX=9606 GN=ANXA7 PE=1 SV=3	2	5	5	5	4	3	5	0	0	0	4	3	5	0	0	0	4	3	5	0	0	0	12.2	12.2	12.2	50.315	466	466;488	0	6.9259	By matching	By MS/MS	By MS/MS				8.8	6.7	12.2	0	0	0
P20340-2;P20340;P20340-4;P20340-3;Q14964	P20340-2;P20340;P20340-4	5;5;4;1;1	1;1;1;0;0	1;1;1;0;0	Ras-related protein Rab-6A	RAB6A	sp|P20340-2|RAB6A_HUMAN Isoform 2 of Ras-related protein Rab-6A OS=Homo sapiens OX=9606 GN=RAB6A;sp|P20340|RAB6A_HUMAN Ras-related protein Rab-6A OS=Homo sapiens OX=9606 GN=RAB6A PE=1 SV=3;sp|P20340-4|RAB6A_HUMAN Isoform 4 of Ras-related protein Rab-6A OS=	5	5	1	1	1	3	4	4	5	5	0	0	0	0	1	1	0	0	0	0	1	1	25.5	5.8	5.8	23.548	208	208;208;175;104;217	1	-2	By matching	By matching	By matching	By matching	By matching	By MS/MS	5.3	13.9	19.7	19.7	25.5	25.5
P20645	P20645	3	3	3	Cation-dependent mannose-6-phosphate receptor	M6PR	sp|P20645|MPRD_HUMAN Cation-dependent mannose-6-phosphate receptor OS=Homo sapiens OX=9606 GN=M6PR PE=1 SV=1	1	3	3	3	0	1	2	1	3	3	0	1	2	1	3	3	0	1	2	1	3	3	19.1	19.1	19.1	30.993	277	277	0	16.372		By matching	By MS/MS	By matching	By MS/MS	By MS/MS	0	5.1	11.6	5.1	19.1	19.1
P20742	P20742	6	1	1	Pregnancy zone protein	PZP	sp|P20742|PZP_HUMAN Pregnancy zone protein OS=Homo sapiens OX=9606 GN=PZP PE=1 SV=4	1	6	1	1	3	4	5	5	4	6	0	0	0	0	0	1	0	0	0	0	0	1	4.7	0.9	0.9	163.86	1482	1482	1	-2	By matching	By matching	By matching	By matching	By matching	By MS/MS	1.8	2.7	3.8	3.8	2.7	4.7
P20813-2;P20813	P20813-2;P20813	1;1	1;1	1;1	Cytochrome P450 2B6	CYP2B6	sp|P20813-2|CP2B6_HUMAN Isoform 2 of Cytochrome P450 2B6 OS=Homo sapiens OX=9606 GN=CYP2B6;sp|P20813|CP2B6_HUMAN Cytochrome P450 2B6 OS=Homo sapiens OX=9606 GN=CYP2B6 PE=1 SV=1	2	1	1	1	1	1	1	1	1	1	1	1	1	1	1	1	1	1	1	1	1	1	6.9	6.9	6.9	33.384	291	291;491	1	-2	By matching	By MS/MS	By matching	By matching	By matching	By MS/MS	6.9	6.9	6.9	6.9	6.9	6.9
P20851-2;P20851	P20851-2;P20851	4;4	4;4	4;4	C4b-binding protein beta chain	C4BPB	sp|P20851-2|C4BPB_HUMAN Isoform 2 of C4b-binding protein beta chain OS=Homo sapiens OX=9606 GN=C4BPB;sp|P20851|C4BPB_HUMAN C4b-binding protein beta chain OS=Homo sapiens OX=9606 GN=C4BPB PE=1 SV=1	2	4	4	4	3	3	3	3	1	4	3	3	3	3	1	4	3	3	3	3	1	4	15.1	15.1	15.1	28.286	251	251;252	0	10.317	By MS/MS	By matching	By MS/MS	By matching	By matching	By MS/MS	11.2	11.2	11.2	11.2	3.6	15.1
P21291	P21291	2	2	2	Cysteine and glycine-rich protein 1	CSRP1	sp|P21291|CSRP1_HUMAN Cysteine and glycine-rich protein 1 OS=Homo sapiens OX=9606 GN=CSRP1 PE=1 SV=3	1	2	2	2	0	0	1	0	2	2	0	0	1	0	2	2	0	0	1	0	2	2	16.6	16.6	16.6	20.567	193	193	0.0088365	2.296			By matching		By MS/MS	By matching	0	0	7.8	0	16.6	16.6
P21333-2;P21333;Q14315-2;Q14315;O75369-6;O75369-3;O75369-2;O75369-9;O75369;O75369-8;O75369-5;O75369-4;O75369-7	P21333-2;P21333	147;146;14;14;12;12;12;12;12;12;11;11;2	147;146;14;14;12;12;12;12;12;12;11;11;2	147;146;14;14;12;12;12;12;12;12;11;11;2	Filamin-A	FLNA	sp|P21333-2|FLNA_HUMAN Isoform 2 of Filamin-A OS=Homo sapiens OX=9606 GN=FLNA;sp|P21333|FLNA_HUMAN Filamin-A OS=Homo sapiens OX=9606 GN=FLNA PE=1 SV=4	13	147	147	147	102	131	135	125	141	139	102	131	135	125	141	139	102	131	135	125	141	139	71.7	71.7	71.7	280.01	2639	2639;2647;2692;2725;2537;2561;2578;2591;2602;2633;2146;2150;2422	0	323.31	By MS/MS	By MS/MS	By MS/MS	By MS/MS	By MS/MS	By MS/MS	48.7	63.8	68.8	62.8	69.6	67.4
P21796	P21796	2	2	2	Voltage-dependent anion-selective channel protein 1	VDAC1	sp|P21796|VDAC1_HUMAN Voltage-dependent anion-selective channel protein 1 OS=Homo sapiens OX=9606 GN=VDAC1 PE=1 SV=2	1	2	2	2	0	1	2	1	2	2	0	1	2	1	2	2	0	1	2	1	2	2	8.1	8.1	8.1	30.772	283	283	0	6.2614		By matching	By MS/MS	By matching	By MS/MS	By MS/MS	0	3.5	8.1	3.5	8.1	8.1
P21926	P21926	4	4	4	CD9 antigen	CD9	sp|P21926|CD9_HUMAN CD9 antigen OS=Homo sapiens OX=9606 GN=CD9 PE=1 SV=4	1	4	4	4	4	4	4	4	4	4	4	4	4	4	4	4	4	4	4	4	4	4	9.6	9.6	9.6	25.416	228	228	0	53.335	By MS/MS	By MS/MS	By MS/MS	By MS/MS	By MS/MS	By MS/MS	9.6	9.6	9.6	9.6	9.6	9.6
P21980-2;P21980	P21980-2;P21980	1;1	1;1	1;1	Protein-glutamine gamma-glutamyltransferase 2	TGM2	sp|P21980-2|TGM2_HUMAN Isoform 2 of Protein-glutamine gamma-glutamyltransferase 2 OS=Homo sapiens OX=9606 GN=TGM2;sp|P21980|TGM2_HUMAN Protein-glutamine gamma-glutamyltransferase 2 OS=Homo sapiens OX=9606 GN=TGM2 PE=1 SV=2	2	1	1	1	1	1	0	1	0	0	1	1	0	1	0	0	1	1	0	1	0	0	2.2	2.2	2.2	61.678	548	548;687	1	-2	By MS/MS	By MS/MS		By matching			2.2	2.2	0	2.2	0	0
P22234;P22234-2	P22234;P22234-2	1;1	1;1	1;1	Multifunctional protein ADE2;Phosphoribosylaminoimidazole-succinocarboxamide synthase;Phosphoribosylaminoimidazole carboxylase	PAICS	sp|P22234|PUR6_HUMAN Multifunctional protein ADE2 OS=Homo sapiens OX=9606 GN=PAICS PE=1 SV=3;sp|P22234-2|PUR6_HUMAN Isoform 2 of Multifunctional protein ADE2 OS=Homo sapiens OX=9606 GN=PAICS	2	1	1	1	1	0	1	0	0	0	1	0	1	0	0	0	1	0	1	0	0	0	3.3	3.3	3.3	47.079	425	425;432	0.0032733	3.1151	By matching		By MS/MS				3.3	0	3.3	0	0	0
P22314-2;P22314	P22314-2;P22314	2;2	2;2	2;2	Ubiquitin-like modifier-activating enzyme 1	UBA1	sp|P22314-2|UBA1_HUMAN Isoform 2 of Ubiquitin-like modifier-activating enzyme 1 OS=Homo sapiens OX=9606 GN=UBA1;sp|P22314|UBA1_HUMAN Ubiquitin-like modifier-activating enzyme 1 OS=Homo sapiens OX=9606 GN=UBA1 PE=1 SV=3	2	2	2	2	0	0	2	0	2	0	0	0	2	0	2	0	0	0	2	0	2	0	3.7	3.7	3.7	113.8	1018	1018;1058	0.0032	2.9533			By MS/MS		By MS/MS		0	0	3.7	0	3.7	0
P22392;P22392-2;O60361;P15531;P15531-2	P22392;P22392-2	5;5;2;2;2	5;5;2;2;2	5;5;2;2;2	Nucleoside diphosphate kinase B	NME2	sp|P22392|NDKB_HUMAN Nucleoside diphosphate kinase B OS=Homo sapiens OX=9606 GN=NME2 PE=1 SV=1;sp|P22392-2|NDKB_HUMAN Isoform 3 of Nucleoside diphosphate kinase B OS=Homo sapiens OX=9606 GN=NME2	5	5	5	5	0	4	5	3	5	4	0	4	5	3	5	4	0	4	5	3	5	4	40.1	40.1	40.1	17.298	152	152;267;137;152;177	0	11.322		By MS/MS	By MS/MS	By matching	By MS/MS	By MS/MS	0	30.3	40.1	19.1	40.1	30.3
P22694-2;P22694-4;P22694-3;P22694;P22694-5;P22694-7;P22694-6;P22694-9;P22694-10;P22694-8	P22694-2;P22694-4;P22694-3;P22694;P22694-5;P22694-7;P22694-6;P22694-9;P22694-10;P22694-8	6;5;5;5;5;5;5;5;4;3	6;5;5;5;5;5;5;5;4;3	3;2;2;2;2;2;2;2;1;2	cAMP-dependent protein kinase catalytic subunit beta	PRKACB	sp|P22694-2|KAPCB_HUMAN Isoform 2 of cAMP-dependent protein kinase catalytic subunit beta OS=Homo sapiens OX=9606 GN=PRKACB;sp|P22694-4|KAPCB_HUMAN Isoform 4 of cAMP-dependent protein kinase catalytic subunit beta OS=Homo sapiens OX=9606 GN=PRKACB;sp|P2269	10	6	6	3	0	1	5	0	6	2	0	1	5	0	6	2	0	0	2	0	3	0	20.4	20.4	13.8	46.235	398	398;338;339;351;354;355;357;358;321;257	0	9.8854		By matching	By MS/MS		By MS/MS	By matching	0	2.3	15.6	0	20.4	4
P22695	P22695	5	5	5	Cytochrome b-c1 complex subunit 2, mitochondrial	UQCRC2	sp|P22695|QCR2_HUMAN Cytochrome b-c1 complex subunit 2, mitochondrial OS=Homo sapiens OX=9606 GN=UQCRC2 PE=1 SV=3	1	5	5	5	0	0	4	1	3	2	0	0	4	1	3	2	0	0	4	1	3	2	18.5	18.5	18.5	48.442	453	453	0	19.539			By MS/MS	By matching	By MS/MS	By MS/MS	0	0	15.5	3.5	9.7	6.6
P22735	P22735	2	2	2	Protein-glutamine gamma-glutamyltransferase K	TGM1	sp|P22735|TGM1_HUMAN Protein-glutamine gamma-glutamyltransferase K OS=Homo sapiens OX=9606 GN=TGM1 PE=1 SV=4	1	2	2	2	1	1	0	1	0	0	1	1	0	1	0	0	1	1	0	1	0	0	2.3	2.3	2.3	89.786	817	817	0.0033058	3.2098	By MS/MS	By MS/MS		By matching			1.1	1.2	0	1.2	0	0
P23219-4;P23219-3;P23219-2;P23219;P23219-6;P23219-5	P23219-4;P23219-3;P23219-2;P23219;P23219-6;P23219-5	5;5;5;5;5;5	5;5;5;5;5;5	5;5;5;5;5;5	Prostaglandin G/H synthase 1	PTGS1	sp|P23219-4|PGH1_HUMAN Isoform 4 of Prostaglandin G/H synthase 1 OS=Homo sapiens OX=9606 GN=PTGS1;sp|P23219-3|PGH1_HUMAN Isoform 3 of Prostaglandin G/H synthase 1 OS=Homo sapiens OX=9606 GN=PTGS1;sp|P23219-2|PGH1_HUMAN Isoform 2 of Prostaglandin G/H syntha	6	5	5	5	0	4	5	3	5	5	0	4	5	3	5	5	0	4	5	3	5	5	14.5	14.5	14.5	56.084	490	490;537;562;599;630;630	0	25.193		By matching	By MS/MS	By MS/MS	By MS/MS	By MS/MS	0	11.2	14.5	7.6	14.5	14.5
P23229-4;P23229-2;P23229-9;P23229-6;P23229-7;P23229-5;P23229-3;P23229	P23229-4;P23229-2;P23229-9;P23229-6;P23229-7;P23229-5;P23229-3;P23229	35;35;35;35;32;32;32;32	35;35;35;35;32;32;32;32	35;35;35;35;32;32;32;32	Integrin alpha-6;Integrin alpha-6 heavy chain;Integrin alpha-6 light chain;Processed integrin alpha-6	ITGA6	sp|P23229-4|ITA6_HUMAN Isoform Alpha-6X2A of Integrin alpha-6 OS=Homo sapiens OX=9606 GN=ITGA6;sp|P23229-2|ITA6_HUMAN Isoform Alpha-6X1A of Integrin alpha-6 OS=Homo sapiens OX=9606 GN=ITGA6;sp|P23229-9|ITA6_HUMAN Isoform 9 of Integrin alpha-6 OS=Homo sapie	8	35	35	35	22	26	34	19	24	27	22	26	34	19	24	27	22	26	34	19	24	27	42	42	42	119.09	1068	1068;1073;1097;1112;954;1086;1091;1130	0	214.07	By MS/MS	By MS/MS	By MS/MS	By MS/MS	By MS/MS	By MS/MS	24.2	29.7	41.5	21.3	26.2	30.5
P23284	P23284	2	2	2	Peptidyl-prolyl cis-trans isomerase B	PPIB	sp|P23284|PPIB_HUMAN Peptidyl-prolyl cis-trans isomerase B OS=Homo sapiens OX=9606 GN=PPIB PE=1 SV=2	1	2	2	2	0	0	0	0	2	0	0	0	0	0	2	0	0	0	0	0	2	0	9.3	9.3	9.3	23.742	216	216	0.0032787	3.1376					By MS/MS		0	0	0	0	9.3	0
P23368;P23368-2	P23368;P23368-2	2;1	2;1	2;1	NAD-dependent malic enzyme, mitochondrial	ME2	sp|P23368|MAOM_HUMAN NAD-dependent malic enzyme, mitochondrial OS=Homo sapiens OX=9606 GN=ME2 PE=1 SV=1;sp|P23368-2|MAOM_HUMAN Isoform 2 of NAD-dependent malic enzyme, mitochondrial OS=Homo sapiens OX=9606 GN=ME2	2	2	2	2	0	0	2	0	1	1	0	0	2	0	1	1	0	0	2	0	1	1	5.7	5.7	5.7	65.443	584	584;479	0	23.326			By MS/MS		By MS/MS	By MS/MS	0	0	5.7	0	2.6	2.6
P23528;Q9Y281-3;Q9Y281	P23528	14;3;3	14;3;3	13;2;2	Cofilin-1	CFL1	sp|P23528|COF1_HUMAN Cofilin-1 OS=Homo sapiens OX=9606 GN=CFL1 PE=1 SV=3	3	14	14	13	8	11	13	8	13	10	8	11	13	8	13	10	7	10	12	7	12	9	79.5	79.5	75.3	18.502	166	166;149;166	0	108.61	By MS/MS	By MS/MS	By MS/MS	By MS/MS	By MS/MS	By MS/MS	41	64.5	74.7	41	74.7	59.6
P23677	P23677	1	1	1	Inositol-trisphosphate 3-kinase A	ITPKA	sp|P23677|IP3KA_HUMAN Inositol-trisphosphate 3-kinase A OS=Homo sapiens OX=9606 GN=ITPKA PE=1 SV=1	1	1	1	1	0	1	1	1	1	1	0	1	1	1	1	1	0	1	1	1	1	1	2.6	2.6	2.6	51.008	461	461	1	-2		By matching	By MS/MS	By MS/MS	By MS/MS	By matching	0	2.6	2.6	2.6	2.6	2.6
P24539	P24539	2	2	2	ATP synthase F(0) complex subunit B1, mitochondrial	ATP5F1	sp|P24539|AT5F1_HUMAN ATP synthase F(0) complex subunit B1, mitochondrial OS=Homo sapiens OX=9606 GN=ATP5PB PE=1 SV=2	1	2	2	2	0	0	2	2	2	2	0	0	2	2	2	2	0	0	2	2	2	2	7.8	7.8	7.8	28.908	256	256	0	4.0724			By matching	By matching	By MS/MS	By MS/MS	0	0	7.8	7.8	7.8	7.8
P24557;P24557-3;P24557-4;P24557-2	P24557;P24557-3;P24557-4;P24557-2	9;9;8;8	9;9;8;8	9;9;8;8	Thromboxane-A synthase	TBXAS1	sp|P24557|THAS_HUMAN Thromboxane-A synthase OS=Homo sapiens OX=9606 GN=TBXAS1 PE=1 SV=3;sp|P24557-3|THAS_HUMAN Isoform 3 of Thromboxane-A synthase OS=Homo sapiens OX=9606 GN=TBXAS1;sp|P24557-4|THAS_HUMAN Isoform 4 of Thromboxane-A synthase OS=Homo sapiens	4	9	9	9	0	1	9	4	8	8	0	1	9	4	8	8	0	1	9	4	8	8	20.1	20.1	20.1	60.518	533	533;579;459;466	0	27.356		By matching	By MS/MS	By MS/MS	By MS/MS	By MS/MS	0	2.3	20.1	8.8	17.1	17.1
P24821-6;P24821-5;P24821-2;P24821-3;P24821-4;P24821	P24821-6;P24821-5;P24821-2;P24821-3;P24821-4;P24821	5;5;5;5;5;5	5;5;5;5;5;5	5;5;5;5;5;5	Tenascin	TNC	sp|P24821-6|TENA_HUMAN Isoform 6 of Tenascin OS=Homo sapiens OX=9606 GN=TNC;sp|P24821-5|TENA_HUMAN Isoform 5 of Tenascin OS=Homo sapiens OX=9606 GN=TNC;sp|P24821-2|TENA_HUMAN Isoform 2 of Tenascin OS=Homo sapiens OX=9606 GN=TNC;sp|P24821-3|TENA_HUMAN Isofo	6	5	5	5	0	1	1	1	0	5	0	1	1	1	0	5	0	1	1	1	0	5	5.4	5.4	5.4	171.36	1564	1564;1655;1746;1837;2110;2201	0	15.524		By matching	By matching	By matching		By MS/MS	0	0.6	1.2	1.5	0	5.4
P24844;P24844-2	P24844;P24844-2	10;6	4;2	4;2	Myosin regulatory light polypeptide 9	MYL9	sp|P24844|MYL9_HUMAN Myosin regulatory light polypeptide 9 OS=Homo sapiens OX=9606 GN=MYL9 PE=1 SV=4;sp|P24844-2|MYL9_HUMAN Isoform 2 of Myosin regulatory light polypeptide 9 OS=Homo sapiens OX=9606 GN=MYL9	2	10	4	4	7	7	9	9	10	9	2	2	3	3	4	3	2	2	3	3	4	3	83.7	41.3	41.3	19.827	172	172;118	0	27.024	By matching	By MS/MS	By MS/MS	By MS/MS	By MS/MS	By MS/MS	44.2	50.6	72.1	66.3	83.7	66.3
P25311	P25311	4	4	4	Zinc-alpha-2-glycoprotein	AZGP1	sp|P25311|ZA2G_HUMAN Zinc-alpha-2-glycoprotein OS=Homo sapiens OX=9606 GN=AZGP1 PE=1 SV=2	1	4	4	4	3	2	2	2	3	4	3	2	2	2	3	4	3	2	2	2	3	4	21.5	21.5	21.5	34.258	298	298	0	9.4564	By matching	By MS/MS	By MS/MS	By MS/MS	By MS/MS	By MS/MS	15.8	8.7	11.1	8.7	14.4	21.5
P25705;P25705-2;P25705-3	P25705;P25705-2;P25705-3	20;19;18	20;19;18	20;19;18	ATP synthase subunit alpha, mitochondrial	ATP5A1	sp|P25705|ATPA_HUMAN ATP synthase subunit alpha, mitochondrial OS=Homo sapiens OX=9606 GN=ATP5F1A PE=1 SV=1;sp|P25705-2|ATPA_HUMAN Isoform 2 of ATP synthase subunit alpha, mitochondrial OS=Homo sapiens OX=9606 GN=ATP5F1A;sp|P25705-3|ATPA_HUMAN Isoform 3 of	3	20	20	20	6	13	16	12	20	18	6	13	16	12	20	18	6	13	16	12	20	18	47.2	47.2	47.2	59.75	553	553;503;531	0	138.76	By MS/MS	By MS/MS	By MS/MS	By MS/MS	By MS/MS	By MS/MS	13.6	27.1	38	26.8	47.2	39.6
P25788-2;P25788	P25788-2;P25788	2;2	2;2	2;2	Proteasome subunit alpha type-3	PSMA3	sp|P25788-2|PSA3_HUMAN Isoform 2 of Proteasome subunit alpha type-3 OS=Homo sapiens OX=9606 GN=PSMA3;sp|P25788|PSA3_HUMAN Proteasome subunit alpha type-3 OS=Homo sapiens OX=9606 GN=PSMA3 PE=1 SV=2	2	2	2	2	0	0	0	1	2	1	0	0	0	1	2	1	0	0	0	1	2	1	7.7	7.7	7.7	27.647	248	248;255	0.0031056	2.7599				By MS/MS	By MS/MS	By MS/MS	0	0	0	2.8	7.7	2.8
P25815	P25815	1	1	1	Protein S100-P	S100P	sp|P25815|S100P_HUMAN Protein S100-P OS=Homo sapiens OX=9606 GN=S100P PE=1 SV=2	1	1	1	1	0	1	0	0	0	0	0	1	0	0	0	0	0	1	0	0	0	0	13.7	13.7	13.7	10.4	95	95	0.010145	2.2247		By MS/MS					0	13.7	0	0	0	0
P26038;P35241;P35241-5;P35241-4	P26038	26;9;9;6	26;9;9;6	18;1;1;1	Moesin	MSN	sp|P26038|MOES_HUMAN Moesin OS=Homo sapiens OX=9606 GN=MSN PE=1 SV=3	4	26	26	18	7	17	24	13	21	15	7	17	24	13	21	15	4	11	16	7	16	10	46.3	46.3	33.6	67.819	577	577;583;604;447	0	119.73	By matching	By MS/MS	By MS/MS	By MS/MS	By MS/MS	By MS/MS	11.6	29.3	41.9	23.7	37.3	24.1
P26641;P26641-2	P26641;P26641-2	6;5	6;5	6;5	Elongation factor 1-gamma	EEF1G	sp|P26641|EF1G_HUMAN Elongation factor 1-gamma OS=Homo sapiens OX=9606 GN=EEF1G PE=1 SV=3;sp|P26641-2|EF1G_HUMAN Isoform 2 of Elongation factor 1-gamma OS=Homo sapiens OX=9606 GN=EEF1G	2	6	6	6	0	3	5	2	6	5	0	3	5	2	6	5	0	3	5	2	6	5	19.9	19.9	19.9	50.118	437	437;487	0	21.349		By MS/MS	By MS/MS	By matching	By MS/MS	By MS/MS	0	8.2	16.5	6.2	19.9	16.5
P27105;P27105-2	P27105	13;5	13;5	13;5	Erythrocyte band 7 integral membrane protein	STOM	sp|P27105|STOM_HUMAN Erythrocyte band 7 integral membrane protein OS=Homo sapiens OX=9606 GN=STOM PE=1 SV=3	2	13	13	13	7	12	11	11	12	11	7	12	11	11	12	11	7	12	11	11	12	11	59	59	59	31.73	288	288;123	0	162.49	By MS/MS	By MS/MS	By MS/MS	By MS/MS	By MS/MS	By MS/MS	33.7	59	54.5	58.3	58.3	58.3
P27169	P27169	10	10	10	Serum paraoxonase/arylesterase 1	PON1	sp|P27169|PON1_HUMAN Serum paraoxonase/arylesterase 1 OS=Homo sapiens OX=9606 GN=PON1 PE=1 SV=3	1	10	10	10	4	9	10	10	8	9	4	9	10	10	8	9	4	9	10	10	8	9	40.6	40.6	40.6	39.731	355	355	0	51.528	By matching	By MS/MS	By MS/MS	By MS/MS	By MS/MS	By MS/MS	12.4	38	40.6	40.6	33.2	35.2
P27338-2;P27338;P21397-2;P21397	P27338-2;P27338	4;4;1;1	4;4;1;1	4;4;1;1	Amine oxidase [flavin-containing] B	MAOB	sp|P27338-2|AOFB_HUMAN Isoform 2 of Amine oxidase [flavin-containing] B OS=Homo sapiens OX=9606 GN=MAOB;sp|P27338|AOFB_HUMAN Amine oxidase [flavin-containing] B OS=Homo sapiens OX=9606 GN=MAOB PE=1 SV=3	4	4	4	4	0	2	2	1	4	3	0	2	2	1	4	3	0	2	2	1	4	3	11.9	11.9	11.9	46.538	411	411;520;394;527	0	16.183		By matching	By matching	By matching	By MS/MS	By MS/MS	0	6.3	6.3	3.6	11.9	10
P27348	P27348	9	4	4	14-3-3 protein theta	YWHAQ	sp|P27348|1433T_HUMAN 14-3-3 protein theta OS=Homo sapiens OX=9606 GN=YWHAQ PE=1 SV=1	1	9	4	4	7	8	9	6	8	8	2	3	4	1	3	3	2	3	4	1	3	3	35.9	21.6	21.6	27.764	245	245	0	42.973	By MS/MS	By MS/MS	By MS/MS	By matching	By MS/MS	By MS/MS	27.8	32.7	35.9	20	32.7	32.7
P27449	P27449	1	1	1	V-type proton ATPase 16 kDa proteolipid subunit	ATP6V0C	sp|P27449|VATL_HUMAN V-type proton ATPase 16 kDa proteolipid subunit OS=Homo sapiens OX=9606 GN=ATP6V0C PE=1 SV=1	1	1	1	1	0	0	1	0	1	0	0	0	1	0	1	0	0	0	1	0	1	0	11.6	11.6	11.6	15.736	155	155	1	-2			By MS/MS		By MS/MS		0	0	11.6	0	11.6	0
P27701;P27701-2	P27701;P27701-2	4;3	4;3	4;3	CD82 antigen	CD82	sp|P27701|CD82_HUMAN CD82 antigen OS=Homo sapiens OX=9606 GN=CD82 PE=1 SV=1;sp|P27701-2|CD82_HUMAN Isoform 2 of CD82 antigen OS=Homo sapiens OX=9606 GN=CD82	2	4	4	4	0	1	4	1	2	1	0	1	4	1	2	1	0	1	4	1	2	1	18.4	18.4	18.4	29.625	267	267;242	0	12.879		By matching	By MS/MS	By matching	By MS/MS	By matching	0	3.4	18.4	3.4	7.1	3.4
P27797	P27797	9	9	9	Calreticulin	CALR	sp|P27797|CALR_HUMAN Calreticulin OS=Homo sapiens OX=9606 GN=CALR PE=1 SV=1	1	9	9	9	0	1	5	6	9	8	0	1	5	6	9	8	0	1	5	6	9	8	31.2	31.2	31.2	48.141	417	417	0	29.868		By matching	By matching	By MS/MS	By MS/MS	By MS/MS	0	2.2	17	18.7	31.2	25.4
P27824-2;P27824;P27824-3	P27824-2;P27824;P27824-3	19;19;14	19;19;14	19;19;14	Calnexin	CANX	sp|P27824-2|CALX_HUMAN Isoform 2 of Calnexin OS=Homo sapiens OX=9606 GN=CANX;sp|P27824|CALX_HUMAN Calnexin OS=Homo sapiens OX=9606 GN=CANX PE=1 SV=2;sp|P27824-3|CALX_HUMAN Isoform 3 of Calnexin OS=Homo sapiens OX=9606 GN=CANX	3	19	19	19	0	2	14	10	17	16	0	2	14	10	17	16	0	2	14	10	17	16	29.3	29.3	29.3	71.502	627	627;592;484	0	52.977		By matching	By MS/MS	By MS/MS	By MS/MS	By MS/MS	0	4.5	21.1	15.3	27.3	23.8
P29350-3;P29350-2;P29350;P29350-4	P29350-3;P29350-2;P29350;P29350-4	5;4;4;4	5;4;4;4	5;4;4;4	Tyrosine-protein phosphatase non-receptor type 6	PTPN6	sp|P29350-3|PTN6_HUMAN Isoform 2 of Tyrosine-protein phosphatase non-receptor type 6 OS=Homo sapiens OX=9606 GN=PTPN6;sp|P29350-2|PTN6_HUMAN Isoform 3 of Tyrosine-protein phosphatase non-receptor type 6 OS=Homo sapiens OX=9606 GN=PTPN6;sp|P29350|PTN6_HUMAN	4	5	5	5	2	2	5	0	3	2	2	2	5	0	3	2	2	2	5	0	3	2	13.6	13.6	13.6	67.718	597	597;556;595;624	0	12.466	By matching	By matching	By MS/MS		By MS/MS	By MS/MS	6.7	4.7	13.6	0	8	6.5
P29508;P29508-2;P48594	P29508;P29508-2;P48594	5;4;3	5;4;3	5;4;3	Serpin B3;Serpin B4	SERPINB3;SERPINB4	sp|P29508|SPB3_HUMAN Serpin B3 OS=Homo sapiens OX=9606 GN=SERPINB3 PE=1 SV=2;sp|P29508-2|SPB3_HUMAN Isoform 2 of Serpin B3 OS=Homo sapiens OX=9606 GN=SERPINB3;sp|P48594|SPB4_HUMAN Serpin B4 OS=Homo sapiens OX=9606 GN=SERPINB4 PE=1 SV=2	3	5	5	5	4	3	0	5	1	2	4	3	0	5	1	2	4	3	0	5	1	2	16.4	16.4	16.4	44.564	390	390;338;390	0	17.283	By MS/MS	By MS/MS		By MS/MS	By MS/MS	By MS/MS	12.1	11.8	0	16.4	4.4	6.2
P30041	P30041	4	4	4	Peroxiredoxin-6	PRDX6	sp|P30041|PRDX6_HUMAN Peroxiredoxin-6 OS=Homo sapiens OX=9606 GN=PRDX6 PE=1 SV=3	1	4	4	4	0	0	3	0	4	2	0	0	3	0	4	2	0	0	3	0	4	2	32.1	32.1	32.1	25.035	224	224	0	29.601			By MS/MS		By MS/MS	By MS/MS	0	0	24.6	0	32.1	17
P30044-4;P30044-2;P30044-3;P30044	P30044-4;P30044-2;P30044-3;P30044	1;1;1;1	1;1;1;1	1;1;1;1	Peroxiredoxin-5, mitochondrial	PRDX5	sp|P30044-4|PRDX5_HUMAN Isoform 4 of Peroxiredoxin-5, mitochondrial OS=Homo sapiens OX=9606 GN=PRDX5;sp|P30044-2|PRDX5_HUMAN Isoform Cytoplasmic+peroxisomal of Peroxiredoxin-5, mitochondrial OS=Homo sapiens OX=9606 GN=PRDX5;sp|P30044-3|PRDX5_HUMAN Isoform	4	1	1	1	0	0	1	0	1	1	0	0	1	0	1	1	0	0	1	0	1	1	13.6	13.6	13.6	12.897	125	125;162;170;214	0	9.0632			By MS/MS		By MS/MS	By MS/MS	0	0	13.6	0	13.6	13.6
P30048-2;P30048	P30048-2;P30048	1;1	1;1	1;1	Thioredoxin-dependent peroxide reductase, mitochondrial	PRDX3	sp|P30048-2|PRDX3_HUMAN Isoform 2 of Thioredoxin-dependent peroxide reductase, mitochondrial OS=Homo sapiens OX=9606 GN=PRDX3;sp|P30048|PRDX3_HUMAN Thioredoxin-dependent peroxide reductase, mitochondrial OS=Homo sapiens OX=9606 GN=PRDX3 PE=1 SV=3	2	1	1	1	0	0	1	0	1	1	0	0	1	0	1	1	0	0	1	0	1	1	5.9	5.9	5.9	25.838	238	238;256	0.0088496	2.3054			By MS/MS		By MS/MS	By MS/MS	0	0	5.9	0	5.9	5.9
P30101	P30101	16	16	16	Protein disulfide-isomerase A3	PDIA3	sp|P30101|PDIA3_HUMAN Protein disulfide-isomerase A3 OS=Homo sapiens OX=9606 GN=PDIA3 PE=1 SV=4	1	16	16	16	1	2	11	6	16	10	1	2	11	6	16	10	1	2	11	6	16	10	39.4	39.4	39.4	56.782	505	505	0	56.017	By matching	By MS/MS	By MS/MS	By MS/MS	By MS/MS	By MS/MS	2.6	5.3	26.9	16.6	39.4	28.3
P30153;P30154-5;P30154-4;P30154;P30154-3;P30154-2	P30153	3;1;1;1;1;1	3;1;1;1;1;1	3;1;1;1;1;1	Serine/threonine-protein phosphatase 2A 65 kDa regulatory subunit A alpha isoform	PPP2R1A	sp|P30153|2AAA_HUMAN Serine/threonine-protein phosphatase 2A 65 kDa regulatory subunit A alpha isoform OS=Homo sapiens OX=9606 GN=PPP2R1A PE=1 SV=4	6	3	3	3	0	0	1	0	2	0	0	0	1	0	2	0	0	0	1	0	2	0	9.2	9.2	9.2	65.308	589	589;474;556;601;603;667	0	12.956			By MS/MS		By MS/MS		0	0	3.4	0	5.8	0
P30273	P30273	3	3	3	High affinity immunoglobulin epsilon receptor subunit gamma	FCER1G	sp|P30273|FCERG_HUMAN High affinity immunoglobulin epsilon receptor subunit gamma OS=Homo sapiens OX=9606 GN=FCER1G PE=1 SV=1	1	3	3	3	3	3	3	3	3	3	3	3	3	3	3	3	3	3	3	3	3	3	23.3	23.3	23.3	9.6674	86	86	0	5.3019	By matching	By MS/MS	By MS/MS	By MS/MS	By MS/MS	By MS/MS	23.3	23.3	23.3	23.3	23.3	23.3
P30405;P30405-2	P30405	3;1	3;1	2;1	Peptidyl-prolyl cis-trans isomerase F, mitochondrial	PPIF	sp|P30405|PPIF_HUMAN Peptidyl-prolyl cis-trans isomerase F, mitochondrial OS=Homo sapiens OX=9606 GN=PPIF PE=1 SV=1	2	3	3	2	0	1	2	1	3	3	0	1	2	1	3	3	0	1	1	1	2	2	11.6	11.6	8.2	22.04	207	207;155	0.0017513	3.8811		By matching	By matching	By matching	By MS/MS	By MS/MS	0	3.9	7.2	3.9	11.6	11.6
P30740;P30740-2;P50453;O75830	P30740;P30740-2	6;4;1;1	6;4;1;1	5;3;0;0	Leukocyte elastase inhibitor	SERPINB1	sp|P30740|ILEU_HUMAN Leukocyte elastase inhibitor OS=Homo sapiens OX=9606 GN=SERPINB1 PE=1 SV=1;sp|P30740-2|ILEU_HUMAN Isoform 2 of Leukocyte elastase inhibitor OS=Homo sapiens OX=9606 GN=SERPINB1	4	6	6	5	0	4	5	3	3	5	0	4	5	3	3	5	0	3	4	3	2	5	19.3	19.3	16.6	42.741	379	379;228;376;405	0	29.067		By MS/MS	By MS/MS	By MS/MS	By MS/MS	By MS/MS	0	14	16.4	11.1	10.3	16.6
Q5VSP4;P31025	Q5VSP4;P31025	1;1	1;1	1;1	Putative lipocalin 1-like protein 1;Lipocalin-1	LCN1P1;LCN1	sp|Q5VSP4|LC1L1_HUMAN Putative lipocalin 1-like protein 1 OS=Homo sapiens OX=9606 GN=LCN1P1 PE=5 SV=1;sp|P31025|LCN1_HUMAN Lipocalin-1 OS=Homo sapiens OX=9606 GN=LCN1 PE=1 SV=1	2	1	1	1	1	1	1	1	0	1	1	1	1	1	0	1	1	1	1	1	0	1	6.8	6.8	6.8	17.918	162	162;176	0.0045732	2.6667	By MS/MS	By matching	By matching	By MS/MS		By matching	6.8	6.8	6.8	6.8	0	6.8
P31040-3;P31040-2;P31040	P31040-3;P31040-2;P31040	1;1;1	1;1;1	1;1;1	Succinate dehydrogenase [ubiquinone] flavoprotein subunit, mitochondrial	SDHA	sp|P31040-3|SDHA_HUMAN Isoform 3 of Succinate dehydrogenase [ubiquinone] flavoprotein subunit, mitochondrial OS=Homo sapiens OX=9606 GN=SDHA;sp|P31040-2|SDHA_HUMAN Isoform 2 of Succinate dehydrogenase [ubiquinone] flavoprotein subunit, mitochondrial OS=Hom	3	1	1	1	0	0	1	0	1	1	0	0	1	0	1	1	0	0	1	0	1	1	2.7	2.7	2.7	56.65	519	519;616;664	0	6.6567			By matching		By MS/MS	By matching	0	0	2.7	0	2.7	2.7
P31146	P31146	8	8	8	Coronin-1A	CORO1A	sp|P31146|COR1A_HUMAN Coronin-1A OS=Homo sapiens OX=9606 GN=CORO1A PE=1 SV=4	1	8	8	8	0	3	6	3	8	7	0	3	6	3	8	7	0	3	6	3	8	7	24.5	24.5	24.5	51.026	461	461	0	35.781		By MS/MS	By MS/MS	By MS/MS	By MS/MS	By MS/MS	0	12.1	17.8	12.1	24.5	20.2
P31150	P31150	5	2	2	Rab GDP dissociation inhibitor alpha	GDI1	sp|P31150|GDIA_HUMAN Rab GDP dissociation inhibitor alpha OS=Homo sapiens OX=9606 GN=GDI1 PE=1 SV=2	1	5	2	2	0	1	5	1	2	1	0	0	2	0	0	0	0	0	2	0	0	0	13.6	7.2	7.2	50.582	447	447	0.010057	2.2025		By matching	By MS/MS	By matching	By matching	By matching	0	2	13.6	2	6.5	2
P31151;Q86SG5	P31151;Q86SG5	3;2	3;2	3;2	Protein S100-A7;Protein S100-A7A	S100A7;S100A7A	sp|P31151|S10A7_HUMAN Protein S100-A7 OS=Homo sapiens OX=9606 GN=S100A7 PE=1 SV=4;sp|Q86SG5|S1A7A_HUMAN Protein S100-A7A OS=Homo sapiens OX=9606 GN=S100A7A PE=1 SV=3	2	3	3	3	2	3	1	1	0	1	2	3	1	1	0	1	2	3	1	1	0	1	33.7	33.7	33.7	11.471	101	101;101	0	5.9989	By MS/MS	By MS/MS	By matching	By matching		By MS/MS	22.8	33.7	10.9	10.9	0	10.9
P31415	P31415	1	1	1	Calsequestrin-1	CASQ1	sp|P31415|CASQ1_HUMAN Calsequestrin-1 OS=Homo sapiens OX=9606 GN=CASQ1 PE=1 SV=3	1	1	1	1	1	0	1	0	1	1	1	0	1	0	1	1	1	0	1	0	1	1	3.3	3.3	3.3	45.16	396	396	1	-2	By matching		By matching		By MS/MS	By MS/MS	3.3	0	3.3	0	3.3	3.3
P31944	P31944	8	8	8	Caspase-14;Caspase-14 subunit p17, mature form;Caspase-14 subunit p10, mature form;Caspase-14 subunit p20, intermediate form;Caspase-14 subunit p8, intermediate form	CASP14	sp|P31944|CASPE_HUMAN Caspase-14 OS=Homo sapiens OX=9606 GN=CASP14 PE=1 SV=2	1	8	8	8	4	7	2	8	3	5	4	7	2	8	3	5	4	7	2	8	3	5	28.9	28.9	28.9	27.679	242	242	0	17.684	By MS/MS	By MS/MS	By matching	By MS/MS	By MS/MS	By MS/MS	17.8	28.9	7.4	28.9	12	18.6
P31946-2;P31946	P31946-2;P31946	11;11	6;6	5;5	14-3-3 protein beta/alpha;14-3-3 protein beta/alpha, N-terminally processed	YWHAB	sp|P31946-2|1433B_HUMAN Isoform Short of 14-3-3 protein beta/alpha OS=Homo sapiens OX=9606 GN=YWHAB;sp|P31946|1433B_HUMAN 14-3-3 protein beta/alpha OS=Homo sapiens OX=9606 GN=YWHAB PE=1 SV=3	2	11	6	5	8	11	10	8	8	9	3	6	5	3	3	4	3	5	4	3	2	3	48.8	34.4	30.7	27.85	244	244;246	0	47.016	By MS/MS	By MS/MS	By MS/MS	By MS/MS	By MS/MS	By MS/MS	29.5	48.8	41	29.5	28.3	36.1
P31947-2;P31947	P31947-2;P31947	6;6	3;3	3;3	14-3-3 protein sigma	SFN	sp|P31947-2|1433S_HUMAN Isoform 2 of 14-3-3 protein sigma OS=Homo sapiens OX=9606 GN=SFN;sp|P31947|1433S_HUMAN 14-3-3 protein sigma OS=Homo sapiens OX=9606 GN=SFN PE=1 SV=1	2	6	3	3	4	6	4	4	4	4	1	3	1	1	1	1	1	3	1	1	1	1	25.5	13.9	13.9	24.336	216	216;248	0	6.4022	By matching	By MS/MS	By MS/MS	By MS/MS	By matching	By MS/MS	15.3	25.5	15.3	15.3	15.3	15.3
P32119	P32119	4	3	3	Peroxiredoxin-2	PRDX2	sp|P32119|PRDX2_HUMAN Peroxiredoxin-2 OS=Homo sapiens OX=9606 GN=PRDX2 PE=1 SV=5	1	4	3	3	4	4	2	3	3	4	3	3	2	2	2	3	3	3	2	2	2	3	18.7	13.1	13.1	21.892	198	198	0	7.8471	By matching	By matching	By MS/MS	By MS/MS	By matching	By MS/MS	18.7	18.7	9.1	14.6	14.6	18.7
P34932	P34932	1	1	1	Heat shock 70 kDa protein 4	HSPA4	sp|P34932|HSP74_HUMAN Heat shock 70 kDa protein 4 OS=Homo sapiens OX=9606 GN=HSPA4 PE=1 SV=4	1	1	1	1	0	0	1	1	1	0	0	0	1	1	1	0	0	0	1	1	1	0	1.8	1.8	1.8	94.33	840	840	0.0031104	2.7608			By MS/MS	By matching	By matching		0	0	1.8	1.8	1.8	0
P35030-5;P35030-3;P35030-2;P35030-4;P35030	P35030-5;P35030-3;P35030-2;P35030-4;P35030	1;1;1;1;1	1;1;1;1;1	1;1;1;1;1	Trypsin-3	PRSS3	sp|P35030-5|TRY3_HUMAN Isoform 5 of Trypsin-3 OS=Homo sapiens OX=9606 GN=PRSS3;sp|P35030-3|TRY3_HUMAN Isoform 3 of Trypsin-3 OS=Homo sapiens OX=9606 GN=PRSS3;sp|P35030-2|TRY3_HUMAN Isoform 2 of Trypsin-3 OS=Homo sapiens OX=9606 GN=PRSS3;sp|P35030-4|TRY3_HU	5	1	1	1	1	0	0	0	0	1	1	0	0	0	0	1	1	0	0	0	0	1	5.4	5.4	5.4	25.924	240	240;247;260;261;304	0.0017241	3.6745	By MS/MS					By MS/MS	5.4	0	0	0	0	5.4
P35527;CON__crap_thegpm|Keratin,_type_I_cytoskeletal_9|Homo_sapiens|P35527|Uniprot	P35527;CON__crap_thegpm|Keratin,_type_I_cytoskeletal_9|Homo_sapiens|P35527|Uniprot	45;44	44;43	44;43	Keratin, type I cytoskeletal 9	KRT9	sp|P35527|K1C9_HUMAN Keratin, type I cytoskeletal 9 OS=Homo sapiens OX=9606 GN=KRT9 PE=1 SV=3;	2	45	44	44	41	41	33	40	36	42	40	40	32	39	35	41	40	40	32	39	35	41	73	73	73	62.064	623	623;623	0	323.31	By MS/MS	By MS/MS	By MS/MS	By MS/MS	By MS/MS	By MS/MS	68.2	72.2	67.9	71.3	67.4	72.7
P35542	P35542	6	6	6	Serum amyloid A-4 protein	SAA4	sp|P35542|SAA4_HUMAN Serum amyloid A-4 protein OS=Homo sapiens OX=9606 GN=SAA4 PE=1 SV=2	1	6	6	6	5	6	5	4	5	5	5	6	5	4	5	5	5	6	5	4	5	5	46.9	46.9	46.9	14.746	130	130	0	15.418	By MS/MS	By MS/MS	By MS/MS	By MS/MS	By MS/MS	By MS/MS	40.8	46.9	40.8	34.6	40.8	40.8
P35579;P35579-2;P35749-4;P35749-3;P35749;P35749-2;P35580;P35580-5;P35580-2;P35580-3;P35580-4;REV__Q9UKV3-5;REV__Q9UKV3	P35579;P35579-2	172;111;17;17;17;17;15;15;15;15;15;1;1	172;111;17;17;17;17;15;15;15;15;15;1;1	164;105;9;9;9;9;11;11;11;11;11;1;1	Myosin-9	MYH9	sp|P35579|MYH9_HUMAN Myosin-9 OS=Homo sapiens OX=9606 GN=MYH9 PE=1 SV=4;sp|P35579-2|MYH9_HUMAN Isoform 2 of Myosin-9 OS=Homo sapiens OX=9606 GN=MYH9	13	172	172	164	90	133	138	130	153	150	90	133	138	130	153	150	85	127	132	124	147	143	67.9	67.9	65.5	226.53	1960	1960;1382;1938;1945;1972;1979;1976;1985;1992;1997;2007;1328;1341	0	323.31	By MS/MS	By MS/MS	By MS/MS	By MS/MS	By MS/MS	By MS/MS	43.5	57	61	57.3	62.6	62.6
P35606-2;P35606	P35606-2;P35606	3;3	3;3	3;3	Coatomer subunit beta	COPB2	sp|P35606-2|COPB2_HUMAN Isoform 2 of Coatomer subunit beta OS=Homo sapiens OX=9606 GN=COPB2;sp|P35606|COPB2_HUMAN Coatomer subunit beta OS=Homo sapiens OX=9606 GN=COPB2 PE=1 SV=2	2	3	3	3	0	0	0	0	3	0	0	0	0	0	3	0	0	0	0	0	3	0	4.6	4.6	4.6	99.045	877	877;906	0	5.1339					By MS/MS		0	0	0	0	4.6	0
P35611-5;P35611-2;P35611-6;P35611-4;P35611;P35611-3	P35611-5;P35611-2;P35611-6;P35611-4;P35611;P35611-3	2;2;2;2;2;2	2;2;2;2;2;2	2;2;2;2;2;2	Alpha-adducin	ADD1	sp|P35611-5|ADDA_HUMAN Isoform 5 of Alpha-adducin OS=Homo sapiens OX=9606 GN=ADD1;sp|P35611-2|ADDA_HUMAN Isoform 2 of Alpha-adducin OS=Homo sapiens OX=9606 GN=ADD1;sp|P35611-6|ADDA_HUMAN Isoform 6 of Alpha-adducin OS=Homo sapiens OX=9606 GN=ADD1;sp|P35611-	6	2	2	2	0	0	0	0	2	1	0	0	0	0	2	1	0	0	0	0	2	1	5.9	5.9	5.9	56.285	511	511;631;662;662;737;768	0	4.3171					By MS/MS	By matching	0	0	0	0	5.9	3.5
P35613-3;P35613-4;P35613-2;P35613	P35613-3;P35613-4;P35613-2;P35613	1;1;1;1	1;1;1;1	1;1;1;1	Basigin	BSG	sp|P35613-3|BASI_HUMAN Isoform 3 of Basigin OS=Homo sapiens OX=9606 GN=BSG;sp|P35613-4|BASI_HUMAN Isoform 4 of Basigin OS=Homo sapiens OX=9606 GN=BSG;sp|P35613-2|BASI_HUMAN Isoform 2 of Basigin OS=Homo sapiens OX=9606 GN=BSG;sp|P35613|BASI_HUMAN Basigin OS	4	1	1	1	0	0	1	0	0	0	0	0	1	0	0	0	0	0	1	0	0	0	10.2	10.2	10.2	19.438	176	176;205;269;385	0	4.6243			By MS/MS				0	0	10.2	0	0	0
P35908	P35908	62	62	1	Keratin, type II cytoskeletal 2 epidermal	KRT2	sp|P35908|K22E_HUMAN Keratin, type II cytoskeletal 2 epidermal OS=Homo sapiens OX=9606 GN=KRT2 PE=1 SV=2	1	62	62	1	55	60	45	50	50	50	55	60	45	50	50	50	1	1	1	1	1	1	92.3	92.3	4.7	65.432	639	639	0	323.31	By MS/MS	By MS/MS	By MS/MS	By MS/MS	By MS/MS	By MS/MS	78.7	81.1	83.6	79.8	78.7	87.5
P36542;P36542-2	P36542;P36542-2	6;5	6;5	6;5	ATP synthase subunit gamma, mitochondrial	ATP5C1	sp|P36542|ATPG_HUMAN ATP synthase subunit gamma, mitochondrial OS=Homo sapiens OX=9606 GN=ATP5F1C PE=1 SV=1;sp|P36542-2|ATPG_HUMAN Isoform Heart of ATP synthase subunit gamma, mitochondrial OS=Homo sapiens OX=9606 GN=ATP5F1C	2	6	6	6	0	0	6	2	6	5	0	0	6	2	6	5	0	0	6	2	6	5	21.5	21.5	21.5	32.996	298	298;297	0	12.008			By MS/MS	By matching	By MS/MS	By MS/MS	0	0	21.5	7	21.5	19.1
P36871-3;P36871;P36871-2	P36871-3;P36871;P36871-2	1;1;1	1;1;1	1;1;1	Phosphoglucomutase-1	PGM1	sp|P36871-3|PGM1_HUMAN Isoform 3 of Phosphoglucomutase-1 OS=Homo sapiens OX=9606 GN=PGM1;sp|P36871|PGM1_HUMAN Phosphoglucomutase-1 OS=Homo sapiens OX=9606 GN=PGM1 PE=1 SV=3;sp|P36871-2|PGM1_HUMAN Isoform 2 of Phosphoglucomutase-1 OS=Homo sapiens OX=9606 GN	3	1	1	1	0	0	1	0	0	0	0	0	1	0	0	0	0	0	1	0	0	0	4.9	4.9	4.9	40.282	365	365;562;580	1	-2			By MS/MS				0	0	4.9	0	0	0
P36873;P62140;P62136;P36873-2;P62136-2;P62136-3	P36873;P62140;P62136;P36873-2;P62136-2;P62136-3	2;2;2;2;2;1	2;2;2;2;2;1	2;2;2;2;2;1	Serine/threonine-protein phosphatase PP1-gamma catalytic subunit;Serine/threonine-protein phosphatase PP1-beta catalytic subunit;Serine/threonine-protein phosphatase PP1-alpha catalytic subunit	PPP1CC;PPP1CB;PPP1CA	sp|P36873|PP1G_HUMAN Serine/threonine-protein phosphatase PP1-gamma catalytic subunit OS=Homo sapiens OX=9606 GN=PPP1CC PE=1 SV=1;sp|P62140|PP1B_HUMAN Serine/threonine-protein phosphatase PP1-beta catalytic subunit OS=Homo sapiens OX=9606 GN=PPP1CB PE=1 SV	6	2	2	2	0	1	1	1	2	1	0	1	1	1	2	1	0	1	1	1	2	1	9.6	9.6	9.6	36.983	323	323;327;330;337;341;286	0	21.369		By matching	By MS/MS	By MS/MS	By MS/MS	By MS/MS	0	5.3	5.3	5.3	9.6	5.3
P36957	P36957	1	1	1	Dihydrolipoyllysine-residue succinyltransferase component of 2-oxoglutarate dehydrogenase complex, mitochondrial	DLST	sp|P36957|ODO2_HUMAN Dihydrolipoyllysine-residue succinyltransferase component of 2-oxoglutarate dehydrogenase complex, mitochondrial OS=Homo sapiens OX=9606 GN=DLST PE=1 SV=4	1	1	1	1	0	0	0	0	1	1	0	0	0	0	1	1	0	0	0	0	1	1	3.1	3.1	3.1	48.755	453	453	0.0017606	3.9078					By MS/MS	By MS/MS	0	0	0	0	3.1	3.1
P37802-2;P37802;Q9UI15	P37802-2;P37802	8;8;1	8;8;1	8;8;1	Transgelin-2	TAGLN2	sp|P37802-2|TAGL2_HUMAN Isoform 2 of Transgelin-2 OS=Homo sapiens OX=9606 GN=TAGLN2;sp|P37802|TAGL2_HUMAN Transgelin-2 OS=Homo sapiens OX=9606 GN=TAGLN2 PE=1 SV=3	3	8	8	8	4	6	6	3	6	4	4	6	6	3	6	4	4	6	6	3	6	4	44.5	44.5	44.5	24.454	220	220;199;199	0	97.43	By MS/MS	By MS/MS	By MS/MS	By MS/MS	By MS/MS	By MS/MS	24.1	33.2	33.2	19.5	36.4	25
P37840-2;P37840;P37840-3	P37840-2;P37840;P37840-3	2;2;1	2;2;1	2;2;1	Alpha-synuclein	SNCA	sp|P37840-2|SYUA_HUMAN Isoform 2-4 of Alpha-synuclein OS=Homo sapiens OX=9606 GN=SNCA;sp|P37840|SYUA_HUMAN Alpha-synuclein OS=Homo sapiens OX=9606 GN=SNCA PE=1 SV=1;sp|P37840-3|SYUA_HUMAN Isoform 2-5 of Alpha-synuclein OS=Homo sapiens OX=9606 GN=SNCA	3	2	2	2	0	0	0	0	2	1	0	0	0	0	2	1	0	0	0	0	2	1	31.2	31.2	31.2	11.372	112	112;140;126	0.0017391	3.8015					By MS/MS	By MS/MS	0	0	0	0	31.2	11.6
P38606-2;P38606	P38606-2;P38606	2;2	2;2	2;2	V-type proton ATPase catalytic subunit A	ATP6V1A	sp|P38606-2|VATA_HUMAN Isoform 2 of V-type proton ATPase catalytic subunit A OS=Homo sapiens OX=9606 GN=ATP6V1A;sp|P38606|VATA_HUMAN V-type proton ATPase catalytic subunit A OS=Homo sapiens OX=9606 GN=ATP6V1A PE=1 SV=2	2	2	2	2	0	1	2	0	0	2	0	1	2	0	0	2	0	1	2	0	0	2	5	5	5	64.735	584	584;617	0	6.7157		By matching	By MS/MS			By matching	0	1.9	5	0	0	5
P38646	P38646	5	5	5	Stress-70 protein, mitochondrial	HSPA9	sp|P38646|GRP75_HUMAN Stress-70 protein, mitochondrial OS=Homo sapiens OX=9606 GN=HSPA9 PE=1 SV=2	1	5	5	5	0	0	3	0	4	4	0	0	3	0	4	4	0	0	3	0	4	4	9.9	9.9	9.9	73.68	679	679	0	10.203			By MS/MS		By MS/MS	By MS/MS	0	0	5.3	0	7.8	7.8
P39656;P39656-3;P39656-2	P39656;P39656-3;P39656-2	4;4;3	4;4;3	4;4;3	Dolichyl-diphosphooligosaccharide--protein glycosyltransferase 48 kDa subunit	DDOST	sp|P39656|OST48_HUMAN Dolichyl-diphosphooligosaccharide--protein glycosyltransferase 48 kDa subunit OS=Homo sapiens OX=9606 GN=DDOST PE=1 SV=4;sp|P39656-3|OST48_HUMAN Isoform 3 of Dolichyl-diphosphooligosaccharide--protein glycosyltransferase 48 kDa subuni	3	4	4	4	0	1	3	0	4	3	0	1	3	0	4	3	0	1	3	0	4	3	9.4	9.4	9.4	50.8	456	456;438;419	0	7.1732		By matching	By MS/MS		By MS/MS	By matching	0	2.4	7.2	0	9.4	7.2
P40197	P40197	13	13	13	Platelet glycoprotein V	GP5	sp|P40197|GPV_HUMAN Platelet glycoprotein V OS=Homo sapiens OX=9606 GN=GP5 PE=1 SV=1	1	13	13	13	6	8	12	7	12	11	6	8	12	7	12	11	6	8	12	7	12	11	29.8	29.8	29.8	60.958	560	560	0	44.424	By MS/MS	By MS/MS	By MS/MS	By matching	By MS/MS	By MS/MS	13.9	17.5	27	17.9	27.5	26.1
P40227;P40227-2	P40227;P40227-2	3;2	3;2	3;2	T-complex protein 1 subunit zeta	CCT6A	sp|P40227|TCPZ_HUMAN T-complex protein 1 subunit zeta OS=Homo sapiens OX=9606 GN=CCT6A PE=1 SV=3;sp|P40227-2|TCPZ_HUMAN Isoform 2 of T-complex protein 1 subunit zeta OS=Homo sapiens OX=9606 GN=CCT6A	2	3	3	3	0	0	1	0	3	0	0	0	1	0	3	0	0	0	1	0	3	0	10.2	10.2	10.2	58.024	531	531;486	0	8.7597			By MS/MS		By MS/MS		0	0	2.3	0	10.2	0
P40763-3;P40763-2;P40763	P40763-3;P40763-2;P40763	1;1;1	1;1;1	1;1;1	Signal transducer and activator of transcription 3	STAT3	sp|P40763-3|STAT3_HUMAN Isoform 3 of Signal transducer and activator of transcription 3 OS=Homo sapiens OX=9606 GN=STAT3;sp|P40763-2|STAT3_HUMAN Isoform Del-701 of Signal transducer and activator of transcription 3 OS=Homo sapiens OX=9606 GN=STAT3;sp|P4076	3	1	1	1	0	0	0	0	1	1	0	0	0	0	1	1	0	0	0	0	1	1	3.6	3.6	3.6	83.125	722	722;769;770	0	9.2799					By MS/MS	By MS/MS	0	0	0	0	3.6	3.6
P40926;P40926-2	P40926;P40926-2	8;6	8;6	8;6	Malate dehydrogenase, mitochondrial	MDH2	sp|P40926|MDHM_HUMAN Malate dehydrogenase, mitochondrial OS=Homo sapiens OX=9606 GN=MDH2 PE=1 SV=3;sp|P40926-2|MDHM_HUMAN Isoform 2 of Malate dehydrogenase, mitochondrial OS=Homo sapiens OX=9606 GN=MDH2	2	8	8	8	0	4	7	3	8	6	0	4	7	3	8	6	0	4	7	3	8	6	32.2	32.2	32.2	35.503	338	338;296	0	89.315		By matching	By MS/MS	By MS/MS	By MS/MS	By MS/MS	0	16	28.1	13.6	32.2	25.7
P40939	P40939	9	9	9	Trifunctional enzyme subunit alpha, mitochondrial;Long-chain enoyl-CoA hydratase;Long chain 3-hydroxyacyl-CoA dehydrogenase	HADHA	sp|P40939|ECHA_HUMAN Trifunctional enzyme subunit alpha, mitochondrial OS=Homo sapiens OX=9606 GN=HADHA PE=1 SV=2	1	9	9	9	0	0	6	4	8	5	0	0	6	4	8	5	0	0	6	4	8	5	17.2	17.2	17.2	82.999	763	763	0	31.769			By MS/MS	By matching	By MS/MS	By MS/MS	0	0	11.1	8.9	16	10.7
P41226	P41226	2	2	2	Ubiquitin-like modifier-activating enzyme 7	UBA7	sp|P41226|UBA7_HUMAN Ubiquitin-like modifier-activating enzyme 7 OS=Homo sapiens OX=9606 GN=UBA7 PE=1 SV=2	1	2	2	2	0	0	2	0	0	0	0	0	2	0	0	0	0	0	2	0	0	0	4.4	4.4	4.4	111.69	1012	1012	0	4.55			By MS/MS				0	0	4.4	0	0	0
P41240	P41240	1	1	1	Tyrosine-protein kinase CSK	CSK	sp|P41240|CSK_HUMAN Tyrosine-protein kinase CSK OS=Homo sapiens OX=9606 GN=CSK PE=1 SV=1	1	1	1	1	0	0	1	0	1	0	0	0	1	0	1	0	0	0	1	0	1	0	2.4	2.4	2.4	50.704	450	450	0.005997	2.5434			By MS/MS		By matching		0	0	2.4	0	2.4	0
P42566-2;P42566	P42566-2;P42566	1;1	1;1	1;1	Epidermal growth factor receptor substrate 15	EPS15	sp|P42566-2|EPS15_HUMAN Isoform 2 of Epidermal growth factor receptor substrate 15 OS=Homo sapiens OX=9606 GN=EPS15;sp|P42566|EPS15_HUMAN Epidermal growth factor receptor substrate 15 OS=Homo sapiens OX=9606 GN=EPS15 PE=1 SV=2	2	1	1	1	0	0	0	0	1	1	0	0	0	0	1	1	0	0	0	0	1	1	2.2	2.2	2.2	64.375	582	582;896	0	6.7133					By MS/MS	By matching	0	0	0	0	2.2	2.2
P43246-2	P43246-2	1	1	1			sp|P43246-2|MSH2_HUMAN Isoform 2 of DNA mismatch repair protein Msh2 OS=Homo sapiens OX=9606 GN=MSH2	1	1	1	1	0	0	1	1	1	1	0	0	1	1	1	1	0	0	1	1	1	1	0.8	0.8	0.8	97.321	868	868	1	-2			By matching	By matching	By MS/MS	By matching	0	0	0.8	0.8	0.8	0.8
P43304-2;P43304	P43304-2;P43304	10;10	10;10	10;10	Glycerol-3-phosphate dehydrogenase, mitochondrial	GPD2	sp|P43304-2|GPDM_HUMAN Isoform 2 of Glycerol-3-phosphate dehydrogenase, mitochondrial OS=Homo sapiens OX=9606 GN=GPD2;sp|P43304|GPDM_HUMAN Glycerol-3-phosphate dehydrogenase, mitochondrial OS=Homo sapiens OX=9606 GN=GPD2 PE=1 SV=3	2	10	10	10	0	0	9	0	8	5	0	0	9	0	8	5	0	0	9	0	8	5	24.8	24.8	24.8	67.531	601	601;727	0	25.766			By MS/MS		By MS/MS	By MS/MS	0	0	23.6	0	16.8	9.5
P45880-2;P45880;P45880-1	P45880-2;P45880;P45880-1	6;6;6	6;6;6	6;6;6	Voltage-dependent anion-selective channel protein 2	VDAC2	sp|P45880-2|VDAC2_HUMAN Isoform 2 of Voltage-dependent anion-selective channel protein 2 OS=Homo sapiens OX=9606 GN=VDAC2;sp|P45880|VDAC2_HUMAN Voltage-dependent anion-selective channel protein 2 OS=Homo sapiens OX=9606 GN=VDAC2 PE=1 SV=2;sp|P45880-1|VDAC2	3	6	6	6	0	2	4	2	6	5	0	2	4	2	6	5	0	2	4	2	6	5	27.2	27.2	27.2	30.412	283	283;294;309	0	20.637		By MS/MS	By MS/MS	By MS/MS	By MS/MS	By MS/MS	0	7.1	19.4	11	27.2	23.7
P46109	P46109	1	1	1	Crk-like protein	CRKL	sp|P46109|CRKL_HUMAN Crk-like protein OS=Homo sapiens OX=9606 GN=CRKL PE=1 SV=1	1	1	1	1	0	0	0	0	1	0	0	0	0	0	1	0	0	0	0	0	1	0	5.6	5.6	5.6	33.777	303	303	0.0033223	3.2324					By MS/MS		0	0	0	0	5.6	0
P47755;P47755-2	P47755;P47755-2	8;5	8;5	6;4	F-actin-capping protein subunit alpha-2	CAPZA2	sp|P47755|CAZA2_HUMAN F-actin-capping protein subunit alpha-2 OS=Homo sapiens OX=9606 GN=CAPZA2 PE=1 SV=3;sp|P47755-2|CAZA2_HUMAN Isoform 2 of F-actin-capping protein subunit alpha-2 OS=Homo sapiens OX=9606 GN=CAPZA2	2	8	8	6	2	3	6	3	6	4	2	3	6	3	6	4	1	2	4	2	4	3	40.2	40.2	30.8	32.949	286	286;172	0	41.649	By matching	By MS/MS	By MS/MS	By MS/MS	By MS/MS	By MS/MS	9.1	14.3	30.8	11.9	33.2	18.2
P47756-2;P47756	P47756-2;P47756	10;9	10;9	10;9	F-actin-capping protein subunit beta	CAPZB	sp|P47756-2|CAPZB_HUMAN Isoform 2 of F-actin-capping protein subunit beta OS=Homo sapiens OX=9606 GN=CAPZB;sp|P47756|CAPZB_HUMAN F-actin-capping protein subunit beta OS=Homo sapiens OX=9606 GN=CAPZB PE=1 SV=4	2	10	10	10	2	5	5	3	10	7	2	5	5	3	10	7	2	5	5	3	10	7	44.5	44.5	44.5	30.628	272	272;277	0	23.892	By MS/MS	By MS/MS	By MS/MS	By MS/MS	By MS/MS	By MS/MS	8.8	24.3	19.9	11	44.5	27.2
P47929	P47929	4	4	4	Galectin-7	LGALS7	sp|P47929|LEG7_HUMAN Galectin-7 OS=Homo sapiens OX=9606 GN=LGALS7 PE=1 SV=2	1	4	4	4	3	3	1	3	2	1	3	3	1	3	2	1	3	3	1	3	2	1	39	39	39	15.075	136	136	0	9.9915	By MS/MS	By MS/MS	By matching	By MS/MS	By matching	By matching	30.1	30.1	11.8	30.9	22.1	10.3
P48047	P48047	3	3	3	ATP synthase subunit O, mitochondrial	ATP5O	sp|P48047|ATPO_HUMAN ATP synthase subunit O, mitochondrial OS=Homo sapiens OX=9606 GN=ATP5PO PE=1 SV=1	1	3	3	3	0	1	1	0	2	2	0	1	1	0	2	2	0	1	1	0	2	2	16	16	16	23.277	213	213	0.0017699	4.029		By matching	By matching		By MS/MS	By MS/MS	0	5.2	6.6	0	11.7	10.8
P48059;P48059-4;P48059-2;P48059-5;P48059-3;Q7Z4I7-4;Q7Z4I7-3;Q7Z4I7;Q7Z4I7-5;Q7Z4I7-2;P0CW19-2	P48059;P48059-4;P48059-2;P48059-5;P48059-3	10;10;10;10;10;4;4;4;4;4;3	10;10;10;10;10;4;4;4;4;4;3	10;10;10;10;10;4;4;4;4;4;3	LIM and senescent cell antigen-like-containing domain protein 1	LIMS1	sp|P48059|LIMS1_HUMAN LIM and senescent cell antigen-like-containing domain protein 1 OS=Homo sapiens OX=9606 GN=LIMS1 PE=1 SV=4;sp|P48059-4|LIMS1_HUMAN Isoform 4 of LIM and senescent cell antigen-like-containing domain protein 1 OS=Homo sapiens OX=9606 GN	11	10	10	10	2	8	10	4	10	7	2	8	10	4	10	7	2	8	10	4	10	7	36.3	36.3	36.3	37.251	325	325;329;337;362;387;189;336;341;363;365;248	0	30.754	By matching	By MS/MS	By MS/MS	By MS/MS	By MS/MS	By MS/MS	5.8	29.5	36.3	13.8	36.3	24.9
P48426-2;P48426;P78356	P48426-2;P48426	5;5;2	5;5;2	5;5;2	Phosphatidylinositol 5-phosphate 4-kinase type-2 alpha	PIP4K2A	sp|P48426-2|PI42A_HUMAN Isoform 2 of Phosphatidylinositol 5-phosphate 4-kinase type-2 alpha OS=Homo sapiens OX=9606 GN=PIP4K2A;sp|P48426|PI42A_HUMAN Phosphatidylinositol 5-phosphate 4-kinase type-2 alpha OS=Homo sapiens OX=9606 GN=PIP4K2A PE=1 SV=2	3	5	5	5	0	1	4	1	3	2	0	1	4	1	3	2	0	1	4	1	3	2	18.7	18.7	18.7	39.802	347	347;406;416	0	24.945		By matching	By MS/MS	By MS/MS	By MS/MS	By MS/MS	0	2.9	13.8	2.9	12.1	5.5
P48509	P48509	3	3	3	CD151 antigen	CD151	sp|P48509|CD151_HUMAN CD151 antigen OS=Homo sapiens OX=9606 GN=CD151 PE=1 SV=3	1	3	3	3	0	2	3	2	3	3	0	2	3	2	3	3	0	2	3	2	3	3	10.7	10.7	10.7	28.295	253	253	0	5.7308		By matching	By MS/MS	By MS/MS	By MS/MS	By MS/MS	0	7.5	10.7	7.1	10.7	10.7
P48643-2;P48643	P48643-2;P48643	2;2	2;2	2;2	T-complex protein 1 subunit epsilon	CCT5	sp|P48643-2|TCPE_HUMAN Isoform 2 of T-complex protein 1 subunit epsilon OS=Homo sapiens OX=9606 GN=CCT5;sp|P48643|TCPE_HUMAN T-complex protein 1 subunit epsilon OS=Homo sapiens OX=9606 GN=CCT5 PE=1 SV=1	2	2	2	2	0	1	0	1	2	2	0	1	0	1	2	2	0	1	0	1	2	2	8	8	8	49.526	448	448;541	0	7.9532		By matching		By matching	By MS/MS	By MS/MS	0	3.6	0	3.6	8	8
P48735;P48735-2;O75874	P48735;P48735-2	14;13;1	14;13;1	14;13;1	Isocitrate dehydrogenase [NADP], mitochondrial	IDH2	sp|P48735|IDHP_HUMAN Isocitrate dehydrogenase [NADP], mitochondrial OS=Homo sapiens OX=9606 GN=IDH2 PE=1 SV=2;sp|P48735-2|IDHP_HUMAN Isoform 2 of Isocitrate dehydrogenase [NADP], mitochondrial OS=Homo sapiens OX=9606 GN=IDH2	3	14	14	14	0	5	13	10	13	13	0	5	13	10	13	13	0	5	13	10	13	13	32.1	32.1	32.1	50.909	452	452;400;414	0	45.566		By MS/MS	By MS/MS	By MS/MS	By MS/MS	By MS/MS	0	11.3	31.6	21	28.3	28.3
P49327	P49327	1	1	1	Fatty acid synthase;[Acyl-carrier-protein] S-acetyltransferase;[Acyl-carrier-protein] S-malonyltransferase;3-oxoacyl-[acyl-carrier-protein] synthase;3-oxoacyl-[acyl-carrier-protein] reductase;3-hydroxyacyl-[acyl-carrier-protein] dehydratase;Enoyl-[acyl-carrier-protein] reductase;Oleoyl-[acyl-carrier-protein] hydrolase	FASN	sp|P49327|FAS_HUMAN Fatty acid synthase OS=Homo sapiens OX=9606 GN=FASN PE=1 SV=3	1	1	1	1	0	0	1	0	1	1	0	0	1	0	1	1	0	0	1	0	1	1	0.7	0.7	0.7	273.42	2511	2511	0	4.4573			By MS/MS		By MS/MS	By matching	0	0	0.7	0	0.7	0.7
P49368-2;P49368	P49368-2;P49368	2;2	2;2	2;2	T-complex protein 1 subunit gamma	CCT3	sp|P49368-2|TCPG_HUMAN Isoform 2 of T-complex protein 1 subunit gamma OS=Homo sapiens OX=9606 GN=CCT3;sp|P49368|TCPG_HUMAN T-complex protein 1 subunit gamma OS=Homo sapiens OX=9606 GN=CCT3 PE=1 SV=4	2	2	2	2	0	0	1	0	2	2	0	0	1	0	2	2	0	0	1	0	2	2	4.3	4.3	4.3	56.43	507	507;545	0.0031596	2.8711			By matching		By MS/MS	By MS/MS	0	0	2.2	0	4.3	4.3
P49407-2;P49407	P49407-2;P49407	1;1	1;1	1;1	Beta-arrestin-1	ARRB1	sp|P49407-2|ARRB1_HUMAN Isoform 1B of Beta-arrestin-1 OS=Homo sapiens OX=9606 GN=ARRB1;sp|P49407|ARRB1_HUMAN Beta-arrestin-1 OS=Homo sapiens OX=9606 GN=ARRB1 PE=1 SV=2	2	1	1	1	0	0	1	0	0	0	0	0	1	0	0	0	0	0	1	0	0	0	5.9	5.9	5.9	46.308	410	410;418	0.0032468	3.0863			By MS/MS				0	0	5.9	0	0	0
P49411	P49411	3	3	3	Elongation factor Tu, mitochondrial	TUFM	sp|P49411|EFTU_HUMAN Elongation factor Tu, mitochondrial OS=Homo sapiens OX=9606 GN=TUFM PE=1 SV=2	1	3	3	3	0	1	2	0	1	1	0	1	2	0	1	1	0	1	2	0	1	1	8.4	8.4	8.4	49.541	452	452	0	6.202		By MS/MS	By MS/MS		By MS/MS	By matching	0	1.5	6.9	0	4.2	2.7
P49748-2;P49748;P49748-3	P49748-2;P49748;P49748-3	5;5;5	5;5;5	5;5;5	Very long-chain specific acyl-CoA dehydrogenase, mitochondrial	ACADVL	sp|P49748-2|ACADV_HUMAN Isoform 2 of Very long-chain specific acyl-CoA dehydrogenase, mitochondrial OS=Homo sapiens OX=9606 GN=ACADVL;sp|P49748|ACADV_HUMAN Very long-chain specific acyl-CoA dehydrogenase, mitochondrial OS=Homo sapiens OX=9606 GN=ACADVL PE=	3	5	5	5	0	1	3	1	4	2	0	1	3	1	4	2	0	1	3	1	4	2	10	10	10	68.058	633	633;655;678	0	9.0348		By matching	By MS/MS	By matching	By MS/MS	By MS/MS	0	2.1	5.2	2.1	8.1	3.9
P49755	P49755	2	2	2	Transmembrane emp24 domain-containing protein 10	TMED10	sp|P49755|TMEDA_HUMAN Transmembrane emp24 domain-containing protein 10 OS=Homo sapiens OX=9606 GN=TMED10 PE=1 SV=2	1	2	2	2	0	0	1	1	2	2	0	0	1	1	2	2	0	0	1	1	2	2	9.6	9.6	9.6	24.976	219	219	0	14.702			By MS/MS	By matching	By MS/MS	By MS/MS	0	0	5.5	5.5	9.6	9.6
P49908	P49908	2	2	2	Selenoprotein P	SEPP1	sp|P49908|SEPP1_HUMAN Selenoprotein P OS=Homo sapiens OX=9606 GN=SELENOP PE=1 SV=3	1	2	2	2	0	2	2	1	2	2	0	2	2	1	2	2	0	2	2	1	2	2	6	6	6	43.173	381	381	0	4.3215		By matching	By MS/MS	By MS/MS	By MS/MS	By MS/MS	0	6	6	2.6	6	6
P49913	P49913	4	4	4	Cathelicidin antimicrobial peptide;Antibacterial protein FALL-39;Antibacterial protein LL-37	CAMP	sp|P49913|CAMP_HUMAN Cathelicidin antimicrobial peptide OS=Homo sapiens OX=9606 GN=CAMP PE=1 SV=1	1	4	4	4	1	2	4	4	3	3	1	2	4	4	3	3	1	2	4	4	3	3	25.3	25.3	25.3	19.301	170	170	0	7.9646	By matching	By matching	By MS/MS	By MS/MS	By MS/MS	By MS/MS	4.7	10	25.3	25.3	17.6	17.6
P50148;P29992;Q03113-3;Q03113-2;Q03113	P50148;P29992	11;6;1;1;1	11;6;1;1;1	7;2;0;0;0	Guanine nucleotide-binding protein G(q) subunit alpha;Guanine nucleotide-binding protein subunit alpha-11	GNAQ;GNA11	sp|P50148|GNAQ_HUMAN Guanine nucleotide-binding protein G(q) subunit alpha OS=Homo sapiens OX=9606 GN=GNAQ PE=1 SV=4;sp|P29992|GNA11_HUMAN Guanine nucleotide-binding protein subunit alpha-11 OS=Homo sapiens OX=9606 GN=GNA11 PE=1 SV=2	5	11	11	7	4	8	11	6	9	9	4	8	11	6	9	9	2	5	7	4	5	6	39.3	39.3	27.9	42.142	359	359;359;288;322;381	0	44.719	By matching	By MS/MS	By MS/MS	By MS/MS	By MS/MS	By MS/MS	14.8	24.8	39.3	20.3	31.8	29.8
P50395;P50395-2	P50395;P50395-2	5;3	5;3	2;1	Rab GDP dissociation inhibitor beta	GDI2	sp|P50395|GDIB_HUMAN Rab GDP dissociation inhibitor beta OS=Homo sapiens OX=9606 GN=GDI2 PE=1 SV=2;sp|P50395-2|GDIB_HUMAN Isoform 2 of Rab GDP dissociation inhibitor beta OS=Homo sapiens OX=9606 GN=GDI2	2	5	5	2	0	1	5	1	2	1	0	1	5	1	2	1	0	0	2	0	0	0	12.8	12.8	6.3	50.663	445	445;400	0	14.167		By matching	By MS/MS	By matching	By matching	By matching	0	2	12.8	2	6.5	2
P50402	P50402	5	5	5	Emerin	EMD	sp|P50402|EMD_HUMAN Emerin OS=Homo sapiens OX=9606 GN=EMD PE=1 SV=1	1	5	5	5	0	0	2	3	4	4	0	0	2	3	4	4	0	0	2	3	4	4	22.4	22.4	22.4	28.994	254	254	0	10.602			By matching	By matching	By MS/MS	By MS/MS	0	0	7.9	12.6	16.5	18.5
P50416;P50416-2	P50416;P50416-2	4;3	4;3	4;3	Carnitine O-palmitoyltransferase 1, liver isoform	CPT1A	sp|P50416|CPT1A_HUMAN Carnitine O-palmitoyltransferase 1, liver isoform OS=Homo sapiens OX=9606 GN=CPT1A PE=1 SV=2;sp|P50416-2|CPT1A_HUMAN Isoform 2 of Carnitine O-palmitoyltransferase 1, liver isoform OS=Homo sapiens OX=9606 GN=CPT1A	2	4	4	4	0	0	2	0	3	1	0	0	2	0	3	1	0	0	2	0	3	1	7.1	7.1	7.1	88.367	773	773;756	0	15.887			By MS/MS		By MS/MS	By MS/MS	0	0	4	0	4.9	1.8
Q8IZP2;P50502;Q8NFI4	Q8IZP2;P50502;Q8NFI4	2;2;1	2;2;1	2;2;1	Putative protein FAM10A4;Hsc70-interacting protein;Putative protein FAM10A5	ST13P4;ST13;ST13P5	sp|Q8IZP2|ST134_HUMAN Putative protein FAM10A4 OS=Homo sapiens OX=9606 GN=ST13P4 PE=5 SV=1;sp|P50502|F10A1_HUMAN Hsc70-interacting protein OS=Homo sapiens OX=9606 GN=ST13 PE=1 SV=2;sp|Q8NFI4|F10A5_HUMAN Putative protein FAM10A5 OS=Homo sapiens OX=9606 GN=S	3	2	2	2	1	1	2	0	2	2	1	1	2	0	2	2	1	1	2	0	2	2	11.2	11.2	11.2	27.406	240	240;369;369	0	7.9623	By matching	By matching	By MS/MS		By matching	By matching	5.8	5.8	11.2	0	11.2	11.2
P50552	P50552	14	14	14	Vasodilator-stimulated phosphoprotein	VASP	sp|P50552|VASP_HUMAN Vasodilator-stimulated phosphoprotein OS=Homo sapiens OX=9606 GN=VASP PE=1 SV=3	1	14	14	14	0	2	6	10	14	10	0	2	6	10	14	10	0	2	6	10	14	10	42.1	42.1	42.1	39.829	380	380	0	41.45		By MS/MS	By MS/MS	By MS/MS	By MS/MS	By MS/MS	0	6.6	18.9	29.2	42.1	29.7
P50570-3;P50570-2;P50570-5;P50570-4;P50570;Q9UQ16-5;Q05193-5;Q05193-3;Q9UQ16-2;Q9UQ16-3;Q05193-2;Q05193;Q9UQ16;Q9UQ16-4	P50570-3;P50570-2;P50570-5;P50570-4;P50570;Q9UQ16-5;Q05193-5;Q05193-3;Q9UQ16-2;Q9UQ16-3;Q05193-2;Q05193;Q9UQ16;Q9UQ16-4	2;2;2;2;2;1;1;1;1;1;1;1;1;1	2;2;2;2;2;1;1;1;1;1;1;1;1;1	2;2;2;2;2;1;1;1;1;1;1;1;1;1	Dynamin-2;Dynamin-3;Dynamin-1	DNM2;DNM3;DNM1	sp|P50570-3|DYN2_HUMAN Isoform 3 of Dynamin-2 OS=Homo sapiens OX=9606 GN=DNM2;sp|P50570-2|DYN2_HUMAN Isoform 2 of Dynamin-2 OS=Homo sapiens OX=9606 GN=DNM2;sp|P50570-5|DYN2_HUMAN Isoform 5 of Dynamin-2 OS=Homo sapiens OX=9606 GN=DNM2;sp|P50570-4|DYN2_HUMAN	14	2	2	2	0	0	2	0	0	0	0	0	2	0	0	0	0	0	2	0	0	0	2.9	2.9	2.9	97.553	866	866;866;869;870;870;555;851;851;859;863;864;864;869;873	0.0017668	4.0167			By MS/MS				0	0	2.9	0	0	0
P50851-2;P50851;Q8NFP9	P50851-2;P50851	4;3;1	4;3;1	4;3;1	Lipopolysaccharide-responsive and beige-like anchor protein	LRBA	sp|P50851-2|LRBA_HUMAN Isoform 2 of Lipopolysaccharide-responsive and beige-like anchor protein OS=Homo sapiens OX=9606 GN=LRBA;sp|P50851|LRBA_HUMAN Lipopolysaccharide-responsive and beige-like anchor protein OS=Homo sapiens OX=9606 GN=LRBA PE=1 SV=4	3	4	4	4	0	0	2	0	3	3	0	0	2	0	3	3	0	0	2	0	3	3	1.7	1.7	1.7	317.7	2851	2851;2863;2946	0	8.7359			By MS/MS		By MS/MS	By MS/MS	0	0	0.8	0	1.2	1.2
P50990-3;P50990-2;P50990	P50990-3;P50990-2;P50990	7;7;7	7;7;7	7;7;7	T-complex protein 1 subunit theta	CCT8	sp|P50990-3|TCPQ_HUMAN Isoform 3 of T-complex protein 1 subunit theta OS=Homo sapiens OX=9606 GN=CCT8;sp|P50990-2|TCPQ_HUMAN Isoform 2 of T-complex protein 1 subunit theta OS=Homo sapiens OX=9606 GN=CCT8;sp|P50990|TCPQ_HUMAN T-complex protein 1 subunit the	3	7	7	7	0	0	4	2	5	4	0	0	4	2	5	4	0	0	4	2	5	4	17.9	17.9	17.9	51.586	475	475;529;548	0	13.796			By MS/MS	By matching	By MS/MS	By MS/MS	0	0	9.7	5.5	13.5	10.3
P50991-2;P50991	P50991-2;P50991	3;3	3;3	3;3	T-complex protein 1 subunit delta	CCT4	sp|P50991-2|TCPD_HUMAN Isoform 2 of T-complex protein 1 subunit delta OS=Homo sapiens OX=9606 GN=CCT4;sp|P50991|TCPD_HUMAN T-complex protein 1 subunit delta OS=Homo sapiens OX=9606 GN=CCT4 PE=1 SV=4	2	3	3	3	0	0	2	1	3	1	0	0	2	1	3	1	0	0	2	1	3	1	8.3	8.3	8.3	54.719	509	509;539	0	14.625			By MS/MS	By MS/MS	By MS/MS	By MS/MS	0	0	5.7	2.6	8.3	2.6
P50995-2;P50995	P50995-2;P50995	6;6	6;6	6;6	Annexin A11	ANXA11	sp|P50995-2|ANX11_HUMAN Isoform 2 of Annexin A11 OS=Homo sapiens OX=9606 GN=ANXA11;sp|P50995|ANX11_HUMAN Annexin A11 OS=Homo sapiens OX=9606 GN=ANXA11 PE=1 SV=1	2	6	6	6	2	4	5	0	0	0	2	4	5	0	0	0	2	4	5	0	0	0	15.3	15.3	15.3	51.242	472	472;505	0	11.335	By MS/MS	By MS/MS	By MS/MS				4.2	10.8	13.3	0	0	0
P51148;P51148-2	P51148;P51148-2	6;6	6;6	3;3	Ras-related protein Rab-5C	RAB5C	sp|P51148|RAB5C_HUMAN Ras-related protein Rab-5C OS=Homo sapiens OX=9606 GN=RAB5C PE=1 SV=2;sp|P51148-2|RAB5C_HUMAN Isoform 2 of Ras-related protein Rab-5C OS=Homo sapiens OX=9606 GN=RAB5C	2	6	6	3	1	2	6	4	5	3	1	2	6	4	5	3	0	1	3	2	2	2	33.3	33.3	18.5	23.482	216	216;249	0	12.819	By matching	By matching	By MS/MS	By MS/MS	By MS/MS	By MS/MS	5.1	10.6	33.3	22.2	26.9	17.1
P51149	P51149	6	6	6	Ras-related protein Rab-7a	RAB7A	sp|P51149|RAB7A_HUMAN Ras-related protein Rab-7a OS=Homo sapiens OX=9606 GN=RAB7A PE=1 SV=1	1	6	6	6	2	3	4	3	5	6	2	3	4	3	5	6	2	3	4	3	5	6	31.4	31.4	31.4	23.489	207	207	0	16.312	By matching	By MS/MS	By MS/MS	By matching	By MS/MS	By MS/MS	10.1	16.4	19.8	16.4	26.1	31.4
P51452	P51452	1	1	1	Dual specificity protein phosphatase 3	DUSP3	sp|P51452|DUS3_HUMAN Dual specificity protein phosphatase 3 OS=Homo sapiens OX=9606 GN=DUSP3 PE=1 SV=1	1	1	1	1	0	1	1	0	1	0	0	1	1	0	1	0	0	1	1	0	1	0	7.6	7.6	7.6	20.478	185	185	0.0046012	2.6962		By matching	By MS/MS		By matching		0	7.6	7.6	0	7.6	0
P51572;P51572-2	P51572;P51572-2	5;5	5;5	5;5	B-cell receptor-associated protein 31	BCAP31	sp|P51572|BAP31_HUMAN B-cell receptor-associated protein 31 OS=Homo sapiens OX=9606 GN=BCAP31 PE=1 SV=3;sp|P51572-2|BAP31_HUMAN Isoform 2 of B-cell receptor-associated protein 31 OS=Homo sapiens OX=9606 GN=BCAP31	2	5	5	5	1	3	4	4	4	5	1	3	4	4	4	5	1	3	4	4	4	5	21.5	21.5	21.5	27.991	246	246;313	0	11.271	By matching	By matching	By MS/MS	By MS/MS	By MS/MS	By MS/MS	3.7	10.6	17.1	17.1	17.1	21.5
P51575	P51575	3	3	3	P2X purinoceptor 1	P2RX1	sp|P51575|P2RX1_HUMAN P2X purinoceptor 1 OS=Homo sapiens OX=9606 GN=P2RX1 PE=1 SV=1	1	3	3	3	0	2	3	0	2	1	0	2	3	0	2	1	0	2	3	0	2	1	8	8	8	44.98	399	399	0	6.0404		By matching	By MS/MS		By MS/MS	By matching	0	6	8	0	4.3	2.3
P51659-3;P51659;P51659-2	P51659-3;P51659;P51659-2	8;8;8	8;8;8	8;8;8	Peroxisomal multifunctional enzyme type 2;(3R)-hydroxyacyl-CoA dehydrogenase;Enoyl-CoA hydratase 2	HSD17B4	sp|P51659-3|DHB4_HUMAN Isoform 3 of Peroxisomal multifunctional enzyme type 2 OS=Homo sapiens OX=9606 GN=HSD17B4;sp|P51659|DHB4_HUMAN Peroxisomal multifunctional enzyme type 2 OS=Homo sapiens OX=9606 GN=HSD17B4 PE=1 SV=3;sp|P51659-2|DHB4_HUMAN Isoform 2 of	3	8	8	8	0	0	5	2	7	5	0	0	5	2	7	5	0	0	5	2	7	5	16.7	16.7	16.7	77.869	718	718;736;761	0	31.605			By matching	By matching	By MS/MS	By MS/MS	0	0	11.6	4.3	13	11.3
P51665	P51665	1	1	1	26S proteasome non-ATPase regulatory subunit 7	PSMD7	sp|P51665|PSMD7_HUMAN 26S proteasome non-ATPase regulatory subunit 7 OS=Homo sapiens OX=9606 GN=PSMD7 PE=1 SV=2	1	1	1	1	0	0	1	0	0	0	0	0	1	0	0	0	0	0	1	0	0	0	4.6	4.6	4.6	37.025	324	324	1	-2			By MS/MS				0	0	4.6	0	0	0
P51854-1	P51854-1	1	1	1			sp|P51854-1|TKTL1_HUMAN Isoform 2 of Transketolase-like protein 1 OS=Homo sapiens OX=9606 GN=TKTL1	1	1	1	1	0	0	0	1	0	0	0	0	0	1	0	0	0	0	0	1	0	0	3.1	3.1	3.1	61.199	557	557	1	-2				By MS/MS			0	0	0	3.1	0	0
P52209-2;P52209	P52209-2;P52209	4;4	4;4	4;4	6-phosphogluconate dehydrogenase, decarboxylating	PGD	sp|P52209-2|6PGD_HUMAN Isoform 2 of 6-phosphogluconate dehydrogenase, decarboxylating OS=Homo sapiens OX=9606 GN=PGD;sp|P52209|6PGD_HUMAN 6-phosphogluconate dehydrogenase, decarboxylating OS=Homo sapiens OX=9606 GN=PGD PE=1 SV=3	2	4	4	4	0	2	3	0	2	0	0	2	3	0	2	0	0	2	3	0	2	0	10	10	10	51.872	470	470;483	0	20.289		By MS/MS	By MS/MS		By MS/MS		0	5.3	6.4	0	6.6	0
P52565	P52565	1	1	1	Rho GDP-dissociation inhibitor 1	ARHGDIA	sp|P52565|GDIR1_HUMAN Rho GDP-dissociation inhibitor 1 OS=Homo sapiens OX=9606 GN=ARHGDIA PE=1 SV=3	1	1	1	1	0	0	1	0	0	0	0	0	1	0	0	0	0	0	1	0	0	0	7.4	7.4	7.4	23.207	204	204	0.0087464	2.2483			By MS/MS				0	0	7.4	0	0	0
P52566	P52566	2	2	2	Rho GDP-dissociation inhibitor 2	ARHGDIB	sp|P52566|GDIR2_HUMAN Rho GDP-dissociation inhibitor 2 OS=Homo sapiens OX=9606 GN=ARHGDIB PE=1 SV=3	1	2	2	2	0	0	1	1	1	1	0	0	1	1	1	1	0	0	1	1	1	1	10.4	10.4	10.4	22.988	201	201	0.0045872	2.6702			By MS/MS	By matching	By MS/MS	By matching	0	0	4	6.5	6.5	6.5
P52907	P52907	7	5	5	F-actin-capping protein subunit alpha-1	CAPZA1	sp|P52907|CAZA1_HUMAN F-actin-capping protein subunit alpha-1 OS=Homo sapiens OX=9606 GN=CAPZA1 PE=1 SV=3	1	7	5	5	4	3	7	2	6	5	3	2	5	1	4	4	3	2	5	1	4	4	32.2	22.7	22.7	32.922	286	286	0	68.804	By matching	By matching	By MS/MS	By matching	By MS/MS	By MS/MS	19.6	14.3	32.2	9.1	25.9	19.9
P53007	P53007	1	1	1	Tricarboxylate transport protein, mitochondrial	SLC25A1	sp|P53007|TXTP_HUMAN Tricarboxylate transport protein, mitochondrial OS=Homo sapiens OX=9606 GN=SLC25A1 PE=1 SV=2	1	1	1	1	0	0	1	0	0	1	0	0	1	0	0	1	0	0	1	0	0	1	3.5	3.5	3.5	34.012	311	311	0.0045455	2.6464			By MS/MS			By matching	0	0	3.5	0	0	3.5
P53396;P53396-2;P53396-3	P53396;P53396-2;P53396-3	5;5;4	5;5;4	5;5;4	ATP-citrate synthase	ACLY	sp|P53396|ACLY_HUMAN ATP-citrate synthase OS=Homo sapiens OX=9606 GN=ACLY PE=1 SV=3;sp|P53396-2|ACLY_HUMAN Isoform 2 of ATP-citrate synthase OS=Homo sapiens OX=9606 GN=ACLY;sp|P53396-3|ACLY_HUMAN Isoform 3 of ATP-citrate synthase OS=Homo sapiens OX=9606 GN	3	5	5	5	0	0	4	0	3	1	0	0	4	0	3	1	0	0	4	0	3	1	5.7	5.7	5.7	120.84	1101	1101;1091;830	0	9.6505			By MS/MS		By MS/MS	By matching	0	0	4.8	0	3	1.4
P53618	P53618	2	2	2	Coatomer subunit beta	COPB1	sp|P53618|COPB_HUMAN Coatomer subunit beta OS=Homo sapiens OX=9606 GN=COPB1 PE=1 SV=3	1	2	2	2	0	0	0	0	2	0	0	0	0	0	2	0	0	0	0	0	2	0	3.4	3.4	3.4	107.14	953	953	0	4.3215					By MS/MS		0	0	0	0	3.4	0
P53621;P53621-2	P53621;P53621-2	4;4	4;4	4;4	Coatomer subunit alpha;Xenin;Proxenin	COPA	sp|P53621|COPA_HUMAN Coatomer subunit alpha OS=Homo sapiens OX=9606 GN=COPA PE=1 SV=2;sp|P53621-2|COPA_HUMAN Isoform 2 of Coatomer subunit alpha OS=Homo sapiens OX=9606 GN=COPA	2	4	4	4	0	0	2	0	4	3	0	0	2	0	4	3	0	0	2	0	4	3	3.8	3.8	3.8	138.34	1224	1224;1233	0	7.7487			By matching		By MS/MS	By matching	0	0	2.2	0	3.8	3.2
P53814-5;P53814;P53814-6;P53814-2	P53814-5;P53814;P53814-6	3;3;3;1	3;3;3;1	3;3;3;1	Smoothelin	SMTN	sp|P53814-5|SMTN_HUMAN Isoform B2 of Smoothelin OS=Homo sapiens OX=9606 GN=SMTN;sp|P53814|SMTN_HUMAN Smoothelin OS=Homo sapiens OX=9606 GN=SMTN PE=1 SV=7;sp|P53814-6|SMTN_HUMAN Isoform B3 of Smoothelin OS=Homo sapiens OX=9606 GN=SMTN	4	3	3	3	0	0	0	0	3	0	0	0	0	0	3	0	0	0	0	0	3	0	4.7	4.7	4.7	98.918	915	915;917;940;461	0	6.9964					By MS/MS		0	0	0	0	4.7	0
P53990-2;P53990-3;P53990;P53990-4;P53990-5	P53990-2;P53990-3;P53990;P53990-4;P53990-5	1;1;1;1;1	1;1;1;1;1	1;1;1;1;1	IST1 homolog	IST1	sp|P53990-2|IST1_HUMAN Isoform 2 of IST1 homolog OS=Homo sapiens OX=9606 GN=IST1;sp|P53990-3|IST1_HUMAN Isoform 3 of IST1 homolog OS=Homo sapiens OX=9606 GN=IST1;sp|P53990|IST1_HUMAN IST1 homolog OS=Homo sapiens OX=9606 GN=IST1 PE=1 SV=1;sp|P53990-4|IST1_H	5	1	1	1	0	0	1	0	0	0	0	0	1	0	0	0	0	0	1	0	0	0	5.7	5.7	5.7	36.622	335	335;360;364;366;379	0	8.9354			By MS/MS				0	0	5.7	0	0	0
P55056	P55056	7	7	7	Apolipoprotein C-IV	APOC4	sp|P55056|APOC4_HUMAN Apolipoprotein C-IV OS=Homo sapiens OX=9606 GN=APOC4 PE=1 SV=1	1	7	7	7	6	6	6	7	7	7	6	6	6	7	7	7	6	6	6	7	7	7	40.2	40.2	40.2	14.553	127	127	0	23.247	By MS/MS	By MS/MS	By MS/MS	By MS/MS	By MS/MS	By MS/MS	38.6	40.2	38.6	40.2	40.2	40.2
P55058-3;P55058-4;P55058-2;P55058	P55058-3;P55058-4;P55058-2;P55058	1;1;1;1	1;1;1;1	1;1;1;1	Phospholipid transfer protein	PLTP	sp|P55058-3|PLTP_HUMAN Isoform 3 of Phospholipid transfer protein OS=Homo sapiens OX=9606 GN=PLTP;sp|P55058-4|PLTP_HUMAN Isoform 4 of Phospholipid transfer protein OS=Homo sapiens OX=9606 GN=PLTP;sp|P55058-2|PLTP_HUMAN Isoform 2 of Phospholipid transfer pr	4	1	1	1	0	0	1	1	0	0	0	0	1	1	0	0	0	0	1	1	0	0	5	5	5	44.135	398	398;405;441;493	0.001773	4.0305			By MS/MS	By MS/MS			0	0	5	5	0	0
P55072	P55072	23	23	23	Transitional endoplasmic reticulum ATPase	VCP	sp|P55072|TERA_HUMAN Transitional endoplasmic reticulum ATPase OS=Homo sapiens OX=9606 GN=VCP PE=1 SV=4	1	23	23	23	4	18	15	6	21	18	4	18	15	6	21	18	4	18	15	6	21	18	37.2	37.2	37.2	89.321	806	806	0	104.21	By matching	By MS/MS	By MS/MS	By MS/MS	By MS/MS	By MS/MS	6.1	28.9	24.7	9.3	33.7	29.3
P55084-2;P55084	P55084-2;P55084	3;3	3;3	3;3	Trifunctional enzyme subunit beta, mitochondrial;3-ketoacyl-CoA thiolase	HADHB	sp|P55084-2|ECHB_HUMAN Isoform 2 of Trifunctional enzyme subunit beta, mitochondrial OS=Homo sapiens OX=9606 GN=HADHB;sp|P55084|ECHB_HUMAN Trifunctional enzyme subunit beta, mitochondrial OS=Homo sapiens OX=9606 GN=HADHB PE=1 SV=3	2	3	3	3	0	0	0	0	2	1	0	0	0	0	2	1	0	0	0	0	2	1	11.3	11.3	11.3	48.879	452	452;474	0	5.699					By MS/MS	By MS/MS	0	0	0	0	9.3	2
P55160;P55160-2	P55160;P55160-2	2;1	2;1	2;1	Nck-associated protein 1-like	NCKAP1L	sp|P55160|NCKPL_HUMAN Nck-associated protein 1-like OS=Homo sapiens OX=9606 GN=NCKAP1L PE=1 SV=3;sp|P55160-2|NCKPL_HUMAN Isoform 2 of Nck-associated protein 1-like OS=Homo sapiens OX=9606 GN=NCKAP1L	2	2	2	2	0	0	2	0	1	2	0	0	2	0	1	2	0	0	2	0	1	2	2.2	2.2	2.2	128.15	1127	1127;1077	0	5.5081			By MS/MS		By MS/MS	By matching	0	0	2.2	0	0.8	2.2
P55209-3;P55209-2;P55209;Q99733;Q99733-2	P55209-3;P55209-2;P55209	5;5;5;1;1	5;5;5;1;1	5;5;5;1;1	Nucleosome assembly protein 1-like 1	NAP1L1	sp|P55209-3|NP1L1_HUMAN Isoform 3 of Nucleosome assembly protein 1-like 1 OS=Homo sapiens OX=9606 GN=NAP1L1;sp|P55209-2|NP1L1_HUMAN Isoform 2 of Nucleosome assembly protein 1-like 1 OS=Homo sapiens OX=9606 GN=NAP1L1;sp|P55209|NP1L1_HUMAN Nucleosome assembl	5	5	5	5	1	2	5	2	2	2	1	2	5	2	2	2	1	2	5	2	2	2	24.5	24.5	24.5	37.344	323	323;368;391;375;386	0	10.436	By matching	By MS/MS	By MS/MS	By matching	By MS/MS	By MS/MS	3.1	6.5	24.5	6.5	6.5	6.5
P56134-4;P56134-3;P56134-2;P56134	P56134-4;P56134-3;P56134-2;P56134	1;1;1;1	1;1;1;1	1;1;1;1	ATP synthase subunit f, mitochondrial	ATP5J2	sp|P56134-4|ATPK_HUMAN Isoform 4 of ATP synthase subunit f, mitochondrial OS=Homo sapiens OX=9606 GN=ATP5MF;sp|P56134-3|ATPK_HUMAN Isoform 3 of ATP synthase subunit f, mitochondrial OS=Homo sapiens OX=9606 GN=ATP5MF;sp|P56134-2|ATPK_HUMAN Isoform 2 of ATP	4	1	1	1	0	0	1	1	1	1	0	0	1	1	1	1	0	0	1	1	1	1	26.5	26.5	26.5	5.7407	49	49;55;88;94	0.0031847	2.8998			By MS/MS	By matching	By MS/MS	By MS/MS	0	0	26.5	26.5	26.5	26.5
Q15366-7;Q15366-8;Q15366-4;Q15366-5;P57721-2;P57721-3;P57721-5;Q15365;Q15366-6;Q15366-3;Q15366;Q15366-2;P57721-4;P57721	Q15366-7;Q15366-8;Q15366-4;Q15366-5;P57721-2;P57721-3;P57721-5;Q15365;Q15366-6;Q15366-3;Q15366;Q15366-2;P57721-4;P57721	1;1;1;1;1;1;1;1;1;1;1;1;1;1	1;1;1;1;1;1;1;1;1;1;1;1;1;1	1;1;1;1;1;1;1;1;1;1;1;1;1;1	Poly(rC)-binding protein 2;Poly(rC)-binding protein 3;Poly(rC)-binding protein 1	PCBP2;PCBP3;PCBP1	sp|Q15366-7|PCBP2_HUMAN Isoform 7 of Poly(rC)-binding protein 2 OS=Homo sapiens OX=9606 GN=PCBP2;sp|Q15366-8|PCBP2_HUMAN Isoform 8 of Poly(rC)-binding protein 2 OS=Homo sapiens OX=9606 GN=PCBP2;sp|Q15366-4|PCBP2_HUMAN Isoform 4 of Poly(rC)-binding protein	14	1	1	1	0	0	1	0	1	1	0	0	1	0	1	1	0	0	1	0	1	1	3.5	3.5	3.5	33.496	318	318;322;331;335;345;346;351;356;361;362;365;366;370;371	0.0033333	3.2417			By MS/MS		By MS/MS	By matching	0	0	3.5	0	3.5	3.5
P59998;P59998-3;P59998-2;P59998-4	P59998;P59998-3;P59998-2;P59998-4	4;4;3;2	4;4;3;2	4;4;3;2	Actin-related protein 2/3 complex subunit 4	ARPC4	sp|P59998|ARPC4_HUMAN Actin-related protein 2/3 complex subunit 4 OS=Homo sapiens OX=9606 GN=ARPC4 PE=1 SV=3;sp|P59998-3|ARPC4_HUMAN Isoform 3 of Actin-related protein 2/3 complex subunit 4 OS=Homo sapiens OX=9606 GN=ARPC4;sp|P59998-2|ARPC4_HUMAN Isoform 2	4	4	4	4	3	4	4	3	4	2	3	4	4	3	4	2	3	4	4	3	4	2	22.6	22.6	22.6	19.667	168	168;187;625;78	0	9.0445	By matching	By MS/MS	By MS/MS	By matching	By MS/MS	By MS/MS	16.1	22.6	22.6	17.9	22.6	13.1
P60174;P60174-1;P60174-4	P60174;P60174-1;P60174-4	7;7;6	7;7;6	7;7;6	Triosephosphate isomerase	TPI1	sp|P60174|TPIS_HUMAN Triosephosphate isomerase OS=Homo sapiens OX=9606 GN=TPI1 PE=1 SV=3;sp|P60174-1|TPIS_HUMAN Isoform 2 of Triosephosphate isomerase OS=Homo sapiens OX=9606 GN=TPI1;sp|P60174-4|TPIS_HUMAN Isoform 4 of Triosephosphate isomerase OS=Homo sap	3	7	7	7	4	7	5	4	3	1	4	7	5	4	3	1	4	7	5	4	3	1	36	36	36	30.791	286	286;249;167	0	34.083	By matching	By MS/MS	By MS/MS	By MS/MS	By matching	By matching	16.4	36	26.6	16.8	11.5	4.5
P60660;P60660-2;P14649	P60660;P60660-2	9;9;2	9;9;2	9;9;2	Myosin light polypeptide 6	MYL6	sp|P60660|MYL6_HUMAN Myosin light polypeptide 6 OS=Homo sapiens OX=9606 GN=MYL6 PE=1 SV=2;sp|P60660-2|MYL6_HUMAN Isoform Smooth muscle of Myosin light polypeptide 6 OS=Homo sapiens OX=9606 GN=MYL6	3	9	9	9	2	6	9	6	9	9	2	6	9	6	9	9	2	6	9	6	9	9	55	55	55	16.93	151	151;151;208	0	44.918	By MS/MS	By MS/MS	By MS/MS	By MS/MS	By MS/MS	By MS/MS	16.6	45	55	43	55	55
P60709;P63267-2;Q6S8J3;Q562R1;A5A3E0;P0CG38;Q9BYX7;P0CG39	P60709	26;8;7;6;6;5;4;4	1;0;0;0;0;0;0;0	1;0;0;0;0;0;0;0	Actin, cytoplasmic 1;Actin, cytoplasmic 1, N-terminally processed	ACTB	sp|P60709|ACTB_HUMAN Actin, cytoplasmic 1 OS=Homo sapiens OX=9606 GN=ACTB PE=1 SV=1	8	26	1	1	19	25	19	19	20	21	1	1	1	1	1	1	1	1	1	1	1	1	78.9	4.5	4.5	41.736	375	375;333;1075;376;1075;1075;375;1038	0	5.3518	By MS/MS	By MS/MS	By MS/MS	By MS/MS	By MS/MS	By MS/MS	61.6	72.5	68.8	68.8	75.2	76
P60842;Q14240;Q14240-2;P60842-2	P60842;Q14240;Q14240-2;P60842-2	2;2;2;1	2;2;2;1	2;2;2;1	Eukaryotic initiation factor 4A-I;Eukaryotic initiation factor 4A-II;Eukaryotic initiation factor 4A-II, N-terminally processed	EIF4A1;EIF4A2	sp|P60842|IF4A1_HUMAN Eukaryotic initiation factor 4A-I OS=Homo sapiens OX=9606 GN=EIF4A1 PE=1 SV=1;sp|Q14240|IF4A2_HUMAN Eukaryotic initiation factor 4A-II OS=Homo sapiens OX=9606 GN=EIF4A2 PE=1 SV=2;sp|Q14240-2|IF4A2_HUMAN Isoform 2 of Eukaryotic initiat	4	2	2	2	1	2	1	0	0	0	1	2	1	0	0	0	1	2	1	0	0	0	5.7	5.7	5.7	46.153	406	406;407;408;347	0.0088889	2.3892	By matching	By MS/MS	By MS/MS				2.5	5.7	2.5	0	0	0
P60953;P60953-1	P60953;P60953-1	4;2	4;2	4;2	Cell division control protein 42 homolog	CDC42	sp|P60953|CDC42_HUMAN Cell division control protein 42 homolog OS=Homo sapiens OX=9606 GN=CDC42 PE=1 SV=2;sp|P60953-1|CDC42_HUMAN Isoform 1 of Cell division control protein 42 homolog OS=Homo sapiens OX=9606 GN=CDC42	2	4	4	4	3	3	4	3	4	3	3	3	4	3	4	3	3	3	4	3	4	3	26.7	26.7	26.7	21.258	191	191;191	0	12.89	By matching	By MS/MS	By MS/MS	By MS/MS	By MS/MS	By MS/MS	19.9	19.9	26.7	19.9	26.7	19.9
P60981-2;P60981	P60981-2;P60981	2;2	1;1	1;1	Destrin	DSTN	sp|P60981-2|DEST_HUMAN Isoform 2 of Destrin OS=Homo sapiens OX=9606 GN=DSTN;sp|P60981|DEST_HUMAN Destrin OS=Homo sapiens OX=9606 GN=DSTN PE=1 SV=3	2	2	1	1	1	1	1	1	2	1	0	0	0	0	1	0	0	0	0	0	1	0	16.2	11.5	11.5	16.62	148	148;165	1	-2	By matching	By matching	By matching	By matching	By MS/MS	By matching	4.7	4.7	4.7	4.7	16.2	4.7
P61006;P61006-2	P61006;P61006-2	6;3	5;2	4;1	Ras-related protein Rab-8A	RAB8A	sp|P61006|RAB8A_HUMAN Ras-related protein Rab-8A OS=Homo sapiens OX=9606 GN=RAB8A PE=1 SV=1;sp|P61006-2|RAB8A_HUMAN Isoform 2 of Ras-related protein Rab-8A OS=Homo sapiens OX=9606 GN=RAB8A	2	6	5	4	2	4	6	1	2	1	1	3	5	1	1	0	1	2	4	1	0	0	31.9	26.6	23.2	23.668	207	207;207	0	12.68	By matching	By MS/MS	By MS/MS	By MS/MS	By matching	By matching	12.1	22.7	31.9	6.8	8.7	5.3
P61019-2;P61019	P61019-2;P61019	1;1	1;1	1;1	Ras-related protein Rab-2A	RAB2A	sp|P61019-2|RAB2A_HUMAN Isoform 2 of Ras-related protein Rab-2A OS=Homo sapiens OX=9606 GN=RAB2A;sp|P61019|RAB2A_HUMAN Ras-related protein Rab-2A OS=Homo sapiens OX=9606 GN=RAB2A PE=1 SV=1	2	1	1	1	0	1	1	0	1	0	0	1	1	0	1	0	0	1	1	0	1	0	7.4	7.4	7.4	20.847	188	188;212	0	6.7648		By MS/MS	By MS/MS		By MS/MS		0	7.4	7.4	0	7.4	0
P61020-2;P61020;P20339-2;P20339	P61020-2;P61020;P20339-2;P20339	4;4;3;3	1;1;0;0	1;1;0;0	Ras-related protein Rab-5B;Ras-related protein Rab-5A	RAB5B;RAB5A	sp|P61020-2|RAB5B_HUMAN Isoform 2 of Ras-related protein Rab-5B OS=Homo sapiens OX=9606 GN=RAB5B;sp|P61020|RAB5B_HUMAN Ras-related protein Rab-5B OS=Homo sapiens OX=9606 GN=RAB5B PE=1 SV=1;sp|P20339-2|RAB5A_HUMAN Isoform 2 of Ras-related protein Rab-5A OS=	4	4	1	1	1	1	4	2	4	1	0	0	1	0	1	0	0	0	1	0	1	0	25.3	6.9	6.9	19.09	174	174;215;201;215	0.0033727	3.4069	By matching	By matching	By MS/MS	By matching	By matching	By matching	6.3	6.3	25.3	12.6	25.3	6.3
P61026;P51153;P59190-2;P59190	P61026	13;2;1;1	13;2;1;1	12;1;0;0	Ras-related protein Rab-10	RAB10	sp|P61026|RAB10_HUMAN Ras-related protein Rab-10 OS=Homo sapiens OX=9606 GN=RAB10 PE=1 SV=1	4	13	13	12	4	8	12	9	13	11	4	8	12	9	13	11	3	7	11	9	12	10	62	62	56.5	22.541	200	200;203;208;212	0	30.907	By MS/MS	By MS/MS	By MS/MS	By MS/MS	By MS/MS	By MS/MS	20.5	41	58	49	62	52.5
P61088;Q5JXB2	P61088;Q5JXB2	2;1	2;1	2;1	Ubiquitin-conjugating enzyme E2 N;Putative ubiquitin-conjugating enzyme E2 N-like	UBE2N;UBE2NL	sp|P61088|UBE2N_HUMAN Ubiquitin-conjugating enzyme E2 N OS=Homo sapiens OX=9606 GN=UBE2N PE=1 SV=1;sp|Q5JXB2|UE2NL_HUMAN Putative ubiquitin-conjugating enzyme E2 N-like OS=Homo sapiens OX=9606 GN=UBE2NL PE=1 SV=1	2	2	2	2	1	0	1	0	0	0	1	0	1	0	0	0	1	0	1	0	0	0	17.1	17.1	17.1	17.138	152	152;153	0.0045113	2.5969	By MS/MS		By MS/MS				9.9	0	7.2	0	0	0
P61106	P61106	8	8	8	Ras-related protein Rab-14	RAB14	sp|P61106|RAB14_HUMAN Ras-related protein Rab-14 OS=Homo sapiens OX=9606 GN=RAB14 PE=1 SV=4	1	8	8	8	0	2	7	4	5	6	0	2	7	4	5	6	0	2	7	4	5	6	43.3	43.3	43.3	23.897	215	215	0	26.954		By matching	By MS/MS	By MS/MS	By MS/MS	By MS/MS	0	10.7	36.7	20.5	27	33.5
P61158;Q9P1U1-2;Q9P1U1;Q9C0K3;Q9P1U1-3	P61158	13;2;2;1;1	13;2;2;1;1	13;2;2;1;1	Actin-related protein 3	ACTR3	sp|P61158|ARP3_HUMAN Actin-related protein 3 OS=Homo sapiens OX=9606 GN=ACTR3 PE=1 SV=3	5	13	13	13	2	7	12	2	10	7	2	7	12	2	10	7	2	7	12	2	10	7	46.2	46.2	46.2	47.371	418	418;330;418;210;348	0	54.654	By MS/MS	By MS/MS	By MS/MS	By MS/MS	By MS/MS	By MS/MS	4.5	20.8	43.5	7.4	36.1	25.1
P61160;P61160-2	P61160;P61160-2	8;7	8;7	8;7	Actin-related protein 2	ACTR2	sp|P61160|ARP2_HUMAN Actin-related protein 2 OS=Homo sapiens OX=9606 GN=ACTR2 PE=1 SV=1;sp|P61160-2|ARP2_HUMAN Isoform 2 of Actin-related protein 2 OS=Homo sapiens OX=9606 GN=ACTR2	2	8	8	8	2	7	8	3	8	6	2	7	8	3	8	6	2	7	8	3	8	6	25.4	25.4	25.4	44.76	394	394;399	0	23.522	By matching	By MS/MS	By MS/MS	By MS/MS	By MS/MS	By MS/MS	7.4	20.8	25.4	9.1	25.4	17.3
P61163;P42025	P61163	4;1	4;1	4;1	Alpha-centractin	ACTR1A	sp|P61163|ACTZ_HUMAN Alpha-centractin OS=Homo sapiens OX=9606 GN=ACTR1A PE=1 SV=1	2	4	4	4	0	2	3	2	3	3	0	2	3	2	3	3	0	2	3	2	3	3	13.8	13.8	13.8	42.613	376	376;376	0	22.515		By MS/MS	By MS/MS	By MS/MS	By MS/MS	By MS/MS	0	6.6	9	6.6	11.4	9
P84077;P61204;P61204-2;P84085	P84077;P61204;P61204-2;P84085	4;4;2;2	4;4;2;2	3;3;2;1	ADP-ribosylation factor 1;ADP-ribosylation factor 3;ADP-ribosylation factor 5	ARF1;ARF3;ARF5	sp|P84077|ARF1_HUMAN ADP-ribosylation factor 1 OS=Homo sapiens OX=9606 GN=ARF1 PE=1 SV=2;sp|P61204|ARF3_HUMAN ADP-ribosylation factor 3 OS=Homo sapiens OX=9606 GN=ARF3 PE=1 SV=2;sp|P61204-2|ARF3_HUMAN Isoform 2 of ADP-ribosylation factor 3 OS=Homo sapiens	4	4	4	3	3	4	4	2	2	1	3	4	4	2	2	1	3	3	3	1	1	0	33.1	33.1	21.5	20.697	181	181;181;144;180	0	15.294	By MS/MS	By MS/MS	By MS/MS	By MS/MS	By MS/MS	By MS/MS	21.5	33.1	33.1	17.1	17.1	11.6
P61224;P61224-3;P61224-2;A6NIZ1;P61224-4;P62834	P61224;P61224-3;P61224-2;A6NIZ1;P61224-4;P62834	15;13;11;11;9;9	15;13;11;11;9;9	15;13;11;11;9;9	Ras-related protein Rap-1b;Ras-related protein Rap-1b-like protein;Ras-related protein Rap-1A	RAP1B;RAP1A	sp|P61224|RAP1B_HUMAN Ras-related protein Rap-1b OS=Homo sapiens OX=9606 GN=RAP1B PE=1 SV=1;sp|P61224-3|RAP1B_HUMAN Isoform 3 of Ras-related protein Rap-1b OS=Homo sapiens OX=9606 GN=RAP1B;sp|P61224-2|RAP1B_HUMAN Isoform 2 of Ras-related protein Rap-1b OS=	6	15	15	15	10	13	13	8	8	9	10	13	13	8	8	9	10	13	13	8	8	9	67.4	67.4	67.4	20.825	184	184;165;137;184;142;184	0	145.47	By MS/MS	By MS/MS	By MS/MS	By MS/MS	By MS/MS	By MS/MS	53.3	67.4	64.1	41.8	45.7	50
P61225;Q9Y3L5;P10114	P61225	5;2;2	5;2;2	5;2;2	Ras-related protein Rap-2b	RAP2B	sp|P61225|RAP2B_HUMAN Ras-related protein Rap-2b OS=Homo sapiens OX=9606 GN=RAP2B PE=1 SV=1	3	5	5	5	0	3	5	1	2	3	0	3	5	1	2	3	0	3	5	1	2	3	35	35	35	20.504	183	183;183;183	0	59.746		By MS/MS	By MS/MS	By MS/MS	By MS/MS	By MS/MS	0	26.2	35	6.6	12	15.8
P61586;P08134;P62745	P61586;P08134	5;3;1	5;3;1	5;3;1	Transforming protein RhoA;Rho-related GTP-binding protein RhoC	RHOA;RHOC	sp|P61586|RHOA_HUMAN Transforming protein RhoA OS=Homo sapiens OX=9606 GN=RHOA PE=1 SV=1;sp|P08134|RHOC_HUMAN Rho-related GTP-binding protein RhoC OS=Homo sapiens OX=9606 GN=RHOC PE=1 SV=1	3	5	5	5	1	1	5	2	2	2	1	1	5	2	2	2	1	1	5	2	2	2	31.1	31.1	31.1	21.768	193	193;193;196	0	8.6022	By matching	By matching	By MS/MS	By MS/MS	By matching	By matching	8.8	8.8	31.1	15	15	15
P61604	P61604	1	1	1	10 kDa heat shock protein, mitochondrial	HSPE1	sp|P61604|CH10_HUMAN 10 kDa heat shock protein, mitochondrial OS=Homo sapiens OX=9606 GN=HSPE1 PE=1 SV=2	1	1	1	1	0	0	1	0	1	1	0	0	1	0	1	1	0	0	1	0	1	1	13.7	13.7	13.7	10.932	102	102	0.010014	2.1814			By MS/MS		By MS/MS	By matching	0	0	13.7	0	13.7	13.7
P61626	P61626	3	3	3	Lysozyme C	LYZ	sp|P61626|LYSC_HUMAN Lysozyme C OS=Homo sapiens OX=9606 GN=LYZ PE=1 SV=1	1	3	3	3	3	3	2	3	2	2	3	3	2	3	2	2	3	3	2	3	2	2	18.9	18.9	18.9	16.537	148	148	0	7.9604	By MS/MS	By MS/MS	By matching	By MS/MS	By matching	By MS/MS	18.9	18.9	10.8	18.9	10.8	10.8
P61981	P61981	8	4	4	14-3-3 protein gamma;14-3-3 protein gamma, N-terminally processed	YWHAG	sp|P61981|1433G_HUMAN 14-3-3 protein gamma OS=Homo sapiens OX=9606 GN=YWHAG PE=1 SV=2	1	8	4	4	5	7	8	6	8	8	2	3	4	3	4	4	2	3	4	3	4	4	35.2	21.5	21.5	28.302	247	247	0	67.553	By matching	By MS/MS	By MS/MS	By matching	By MS/MS	By MS/MS	19.8	27.5	35.2	23.9	35.2	35.2
P62258;P62258-2	P62258;P62258-2	13;10	10;8	10;8	14-3-3 protein epsilon	YWHAE	sp|P62258|1433E_HUMAN 14-3-3 protein epsilon OS=Homo sapiens OX=9606 GN=YWHAE PE=1 SV=1;sp|P62258-2|1433E_HUMAN Isoform SV of 14-3-3 protein epsilon OS=Homo sapiens OX=9606 GN=YWHAE	2	13	10	10	11	13	13	7	10	9	8	10	10	4	7	6	8	10	10	4	7	6	55.7	45.9	45.9	29.174	255	255;233	0	36.363	By MS/MS	By MS/MS	By MS/MS	By matching	By MS/MS	By MS/MS	47.5	55.7	55.7	27.8	42.7	38
P62491-2;Q15907-2;P62491;Q15907;P57735	P62491-2;Q15907-2;P62491;Q15907	8;8;8;8;1	8;8;8;8;1	8;8;8;8;1	Ras-related protein Rab-11A;Ras-related protein Rab-11B	RAB11A;RAB11B	sp|P62491-2|RB11A_HUMAN Isoform 2 of Ras-related protein Rab-11A OS=Homo sapiens OX=9606 GN=RAB11A;sp|Q15907-2|RB11B_HUMAN Isoform 2 of Ras-related protein Rab-11B OS=Homo sapiens OX=9606 GN=RAB11B;sp|P62491|RB11A_HUMAN Ras-related protein Rab-11A OS=Homo	5	8	8	8	4	4	8	6	8	7	4	4	8	6	8	7	4	4	8	6	8	7	54.8	54.8	54.8	17.659	155	155;179;216;218;213	0	23.856	By matching	By MS/MS	By MS/MS	By MS/MS	By MS/MS	By MS/MS	24.5	24.5	54.8	36.8	54.8	46.5
P62805	P62805	6	6	6	Histone H4	HIST1H4A	sp|P62805|H4_HUMAN Histone H4 OS=Homo sapiens OX=9606 GN=H4C1 PE=1 SV=2	1	6	6	6	6	6	3	5	2	4	6	6	3	5	2	4	6	6	3	5	2	4	51.5	51.5	51.5	11.367	103	103	0	16.598	By MS/MS	By MS/MS	By MS/MS	By MS/MS	By MS/MS	By MS/MS	51.5	51.5	29.1	41.7	19.4	41.7
P62820;P62820-2;P62820-3	P62820;P62820-2	7;5;3	1;1;1	1;1;1	Ras-related protein Rab-1A	RAB1A	sp|P62820|RAB1A_HUMAN Ras-related protein Rab-1A OS=Homo sapiens OX=9606 GN=RAB1A PE=1 SV=3;sp|P62820-2|RAB1A_HUMAN Isoform 2 of Ras-related protein Rab-1A OS=Homo sapiens OX=9606 GN=RAB1A	3	7	1	1	4	7	7	6	7	7	0	1	1	1	1	1	0	1	1	1	1	1	40	5.9	5.9	22.677	205	205;141;129	0.0031397	2.809	By matching	By matching	By matching	By matching	By MS/MS	By matching	26.3	40	40	34.6	40	40
P62873;P62873-2;P16520-2;P16520;P62879-2	P62873;P62873-2	7;6;2;2;1	7;6;2;2;1	2;2;0;0;0	Guanine nucleotide-binding protein G(I)/G(S)/G(T) subunit beta-1	GNB1	sp|P62873|GBB1_HUMAN Guanine nucleotide-binding protein G(I)/G(S)/G(T) subunit beta-1 OS=Homo sapiens OX=9606 GN=GNB1 PE=1 SV=3;sp|P62873-2|GBB1_HUMAN Isoform 2 of Guanine nucleotide-binding protein G(I)/G(S)/G(T) subunit beta-1 OS=Homo sapiens OX=9606 GN=	5	7	7	2	3	5	7	4	4	3	3	5	7	4	4	3	0	0	2	0	1	0	24.1	24.1	5.9	37.377	340	340;332;297;340;240	0	19.209	By matching	By MS/MS	By MS/MS	By MS/MS	By MS/MS	By MS/MS	8.2	18.2	24.1	11.5	14.1	8.2
P62879;Q9HAV0	P62879;Q9HAV0	6;3	1;1	1;1	Guanine nucleotide-binding protein G(I)/G(S)/G(T) subunit beta-2;Guanine nucleotide-binding protein subunit beta-4	GNB2;GNB4	sp|P62879|GBB2_HUMAN Guanine nucleotide-binding protein G(I)/G(S)/G(T) subunit beta-2 OS=Homo sapiens OX=9606 GN=GNB2 PE=1 SV=3;sp|Q9HAV0|GBB4_HUMAN Guanine nucleotide-binding protein subunit beta-4 OS=Homo sapiens OX=9606 GN=GNB4 PE=1 SV=3	2	6	1	1	3	5	6	4	3	3	0	0	1	0	0	0	0	0	1	0	0	0	20.3	2.1	2.1	37.331	340	340;340	1	-2	By matching	By matching	By MS/MS	By matching	By matching	By matching	8.2	18.2	20.3	11.5	8.2	8.2
P62937;P62937-2;Q9Y536;P0DN37;P0DN26;A0A0B4J2A2;A0A075B767;A0A075B759;F5H284	P62937;P62937-2	9;5;2;1;1;1;1;1;1	9;5;2;1;1;1;1;1;1	9;5;2;1;1;1;1;1;1	Peptidyl-prolyl cis-trans isomerase A;Peptidyl-prolyl cis-trans isomerase A, N-terminally processed	PPIA	sp|P62937|PPIA_HUMAN Peptidyl-prolyl cis-trans isomerase A OS=Homo sapiens OX=9606 GN=PPIA PE=1 SV=2;sp|P62937-2|PPIA_HUMAN Isoform 2 of Peptidyl-prolyl cis-trans isomerase A OS=Homo sapiens OX=9606 GN=PPIA	9	9	9	9	7	9	7	6	6	3	7	9	7	6	6	3	7	9	7	6	6	3	53.3	53.3	53.3	18.012	165	165;105;164;164;164;164;164;164;164	0	38.905	By MS/MS	By MS/MS	By MS/MS	By MS/MS	By MS/MS	By MS/MS	38.2	53.3	47.3	40.6	44.8	23
P62942	P62942	1	1	1	Peptidyl-prolyl cis-trans isomerase FKBP1A	FKBP1A	sp|P62942|FKB1A_HUMAN Peptidyl-prolyl cis-trans isomerase FKBP1A OS=Homo sapiens OX=9606 GN=FKBP1A PE=1 SV=2	1	1	1	1	1	1	1	0	0	0	1	1	1	0	0	0	1	1	1	0	0	0	12	12	12	11.951	108	108	0.0045249	2.6328	By matching	By MS/MS	By MS/MS				12	12	12	0	0	0
P62993;P62993-2	P62993;P62993-2	2;1	2;1	2;1	Growth factor receptor-bound protein 2	GRB2	sp|P62993|GRB2_HUMAN Growth factor receptor-bound protein 2 OS=Homo sapiens OX=9606 GN=GRB2 PE=1 SV=1;sp|P62993-2|GRB2_HUMAN Isoform 2 of Growth factor receptor-bound protein 2 OS=Homo sapiens OX=9606 GN=GRB2	2	2	2	2	0	1	2	0	2	0	0	1	2	0	2	0	0	1	2	0	2	0	9.7	9.7	9.7	25.206	217	217;176	0.0031696	2.8933		By matching	By MS/MS		By matching		0	6.5	9.7	0	9.7	0
P63000;P63000-2	P63000;P63000-2	4;4	4;4	2;2	Ras-related C3 botulinum toxin substrate 1	RAC1	sp|P63000|RAC1_HUMAN Ras-related C3 botulinum toxin substrate 1 OS=Homo sapiens OX=9606 GN=RAC1 PE=1 SV=1;sp|P63000-2|RAC1_HUMAN Isoform B of Ras-related C3 botulinum toxin substrate 1 OS=Homo sapiens OX=9606 GN=RAC1	2	4	4	2	1	3	4	2	2	3	1	3	4	2	2	3	0	1	2	0	0	1	22.9	22.9	14.6	21.45	192	192;211	0	6.8553	By matching	By MS/MS	By MS/MS	By MS/MS	By MS/MS	By MS/MS	4.2	15.6	22.9	8.3	8.3	15.6
P63010-3;P63010;P63010-2;Q10567-4;Q10567-3;Q10567-2;Q10567	P63010-3;P63010;P63010-2;Q10567-4;Q10567-3;Q10567-2;Q10567	3;3;3;2;2;2;2	3;3;3;2;2;2;2	3;3;3;2;2;2;2	AP-2 complex subunit beta;AP-1 complex subunit beta-1	AP2B1;AP1B1	sp|P63010-3|AP2B1_HUMAN Isoform 3 of AP-2 complex subunit beta OS=Homo sapiens OX=9606 GN=AP2B1;sp|P63010|AP2B1_HUMAN AP-2 complex subunit beta OS=Homo sapiens OX=9606 GN=AP2B1 PE=1 SV=1;sp|P63010-2|AP2B1_HUMAN Isoform 2 of AP-2 complex subunit beta OS=Hom	7	3	3	3	0	0	1	0	3	0	0	0	1	0	3	0	0	0	1	0	3	0	3.6	3.6	3.6	98.117	880	880;937;951;919;939;942;949	0	6.7876			By matching		By MS/MS		0	0	0.9	0	3.6	0
Q15836;P63027	Q15836;P63027	1;1	1;1	1;1	Vesicle-associated membrane protein 3;Vesicle-associated membrane protein 2	VAMP3;VAMP2	sp|Q15836|VAMP3_HUMAN Vesicle-associated membrane protein 3 OS=Homo sapiens OX=9606 GN=VAMP3 PE=1 SV=3;sp|P63027|VAMP2_HUMAN Vesicle-associated membrane protein 2 OS=Homo sapiens OX=9606 GN=VAMP2 PE=1 SV=3	2	1	1	1	0	1	1	0	1	0	0	1	1	0	1	0	0	1	1	0	1	0	17	17	17	11.309	100	100;116	0	4.538		By matching	By MS/MS		By matching		0	17	17	0	17	0
P63104;P63104-2	P63104;P63104-2	19;11	19;11	14;8	14-3-3 protein zeta/delta	YWHAZ	sp|P63104|1433Z_HUMAN 14-3-3 protein zeta/delta OS=Homo sapiens OX=9606 GN=YWHAZ PE=1 SV=1;sp|P63104-2|1433Z_HUMAN Isoform 2 of 14-3-3 protein zeta/delta OS=Homo sapiens OX=9606 GN=YWHAZ	2	19	19	14	14	18	16	12	15	14	14	18	16	12	15	14	9	13	11	7	10	9	72.7	72.7	58.8	27.745	245	245;170	0	323.31	By MS/MS	By MS/MS	By MS/MS	By MS/MS	By MS/MS	By MS/MS	57.1	72.7	66.5	53.5	57.1	57.1
Q00005-6;Q00005;Q00005-2;P63151;Q00005-3;Q66LE6;P63151-2;Q00005-4;Q00005-5;Q00005-7	Q00005-6;Q00005;Q00005-2;P63151;Q00005-3;Q66LE6;P63151-2;Q00005-4;Q00005-5;Q00005-7	1;1;1;1;1;1;1;1;1;1	1;1;1;1;1;1;1;1;1;1	1;1;1;1;1;1;1;1;1;1	Serine/threonine-protein phosphatase 2A 55 kDa regulatory subunit B beta isoform;Serine/threonine-protein phosphatase 2A 55 kDa regulatory subunit B alpha isoform;Serine/threonine-protein phosphatase 2A 55 kDa regulatory subunit B delta isoform	PPP2R2B;PPP2R2A;PPP2R2D	sp|Q00005-6|2ABB_HUMAN Isoform 6 of Serine/threonine-protein phosphatase 2A 55 kDa regulatory subunit B beta isoform OS=Homo sapiens OX=9606 GN=PPP2R2B;sp|Q00005|2ABB_HUMAN Serine/threonine-protein phosphatase 2A 55 kDa regulatory subunit B beta isoform OS	10	1	1	1	0	0	1	1	1	0	0	0	1	1	1	0	0	0	1	1	1	0	3.2	3.2	3.2	50.37	432	432;443;446;447;449;453;457;501;509;549	0	4.6076			By MS/MS	By matching	By MS/MS		0	0	3.2	3.2	3.2	0
P63218	P63218	1	1	1	Guanine nucleotide-binding protein G(I)/G(S)/G(O) subunit gamma-5	GNG5	sp|P63218|GBG5_HUMAN Guanine nucleotide-binding protein G(I)/G(S)/G(O) subunit gamma-5 OS=Homo sapiens OX=9606 GN=GNG5 PE=1 SV=3	1	1	1	1	0	0	1	0	1	0	0	0	1	0	1	0	0	0	1	0	1	0	13.2	13.2	13.2	7.3184	68	68	0.0030769	2.7211			By MS/MS		By matching		0	0	13.2	0	13.2	0
P63261	P63261	26	26	1	Actin, cytoplasmic 2;Actin, cytoplasmic 2, N-terminally processed	ACTG1	sp|P63261|ACTG_HUMAN Actin, cytoplasmic 2 OS=Homo sapiens OX=9606 GN=ACTG1 PE=1 SV=1	1	26	26	1	18	25	19	19	20	21	18	25	19	19	20	21	0	1	1	1	1	1	78.9	78.9	4.5	41.792	375	375	0	323.31	By MS/MS	By MS/MS	By MS/MS	By MS/MS	By MS/MS	By MS/MS	57.1	72.5	68.8	68.8	75.2	76
P67936;P67936-2;Q2TAC2-2;Q2TAC2	P67936;P67936-2	25;19;1;1	25;19;1;1	12;6;1;1	Tropomyosin alpha-4 chain	TPM4	sp|P67936|TPM4_HUMAN Tropomyosin alpha-4 chain OS=Homo sapiens OX=9606 GN=TPM4 PE=1 SV=3;sp|P67936-2|TPM4_HUMAN Isoform 2 of Tropomyosin alpha-4 chain OS=Homo sapiens OX=9606 GN=TPM4	4	25	25	12	19	21	19	18	21	21	19	21	19	18	21	21	10	9	11	10	11	11	67.7	67.7	44	28.521	248	248;284;751;915	0	123.86	By MS/MS	By MS/MS	By MS/MS	By MS/MS	By MS/MS	By MS/MS	51.6	54.8	56.5	54.4	54.4	56.5
P68032;P68133;P62736;P63267	P68032;P68133;P62736;P63267	16;15;15;14	1;1;1;1	1;1;1;1	Actin, alpha cardiac muscle 1;Actin, alpha skeletal muscle;Actin, aortic smooth muscle;Actin, gamma-enteric smooth muscle	ACTC1;ACTA1;ACTA2;ACTG2	sp|P68032|ACTC_HUMAN Actin, alpha cardiac muscle 1 OS=Homo sapiens OX=9606 GN=ACTC1 PE=1 SV=1;sp|P68133|ACTS_HUMAN Actin, alpha skeletal muscle OS=Homo sapiens OX=9606 GN=ACTA1 PE=1 SV=1;sp|P62736|ACTA_HUMAN Actin, aortic smooth muscle OS=Homo sapiens OX=9	4	16	1	1	11	15	11	11	12	13	1	1	1	1	1	1	1	1	1	1	1	1	38.7	4.2	4.2	42.019	377	377;377;377;376	0	18.598	By MS/MS	By MS/MS	By MS/MS	By MS/MS	By MS/MS	By MS/MS	30	32.4	30	30	36.3	37.1
Q5VTE0;P68104;P68104-2;Q05639	Q5VTE0;P68104;P68104-2;Q05639	6;6;5;4	6;6;5;4	6;6;5;4	Putative elongation factor 1-alpha-like 3;Elongation factor 1-alpha 1;Elongation factor 1-alpha 2	EEF1A1P5;EEF1A1;EEF1A2	sp|Q5VTE0|EF1A3_HUMAN Putative elongation factor 1-alpha-like 3 OS=Homo sapiens OX=9606 GN=EEF1A1P5 PE=5 SV=1;sp|P68104|EF1A1_HUMAN Elongation factor 1-alpha 1 OS=Homo sapiens OX=9606 GN=EEF1A1 PE=1 SV=1;sp|P68104-2|EF1A1_HUMAN Isoform 2 of Elongation fact	4	6	6	6	5	6	2	6	3	3	5	6	2	6	3	3	5	6	2	6	3	3	16.7	16.7	16.7	50.184	462	462;462;441;463	0	18.053	By matching	By MS/MS	By matching	By MS/MS	By MS/MS	By MS/MS	14.1	16.7	5	16.7	7.1	7.6
P68363;P68363-2;Q9H853	P68363;P68363-2	22;17;1	22;17;1	0;0;0	Tubulin alpha-1B chain	TUBA1B	sp|P68363|TBA1B_HUMAN Tubulin alpha-1B chain OS=Homo sapiens OX=9606 GN=TUBA1B PE=1 SV=1;sp|P68363-2|TBA1B_HUMAN Isoform 2 of Tubulin alpha-1B chain OS=Homo sapiens OX=9606 GN=TUBA1B	3	22	22	0	11	18	21	20	21	20	11	18	21	20	21	20	0	0	0	0	0	0	59	59	0	50.151	451	451;335;241	0	255.12	By MS/MS	By MS/MS	By MS/MS	By MS/MS	By MS/MS	By MS/MS	32.6	46.3	59	49.2	56.8	53.7
P68366-2;P68366	P68366-2;P68366	22;22	4;4	4;4	Tubulin alpha-4A chain	TUBA4A	sp|P68366-2|TBA4A_HUMAN Isoform 2 of Tubulin alpha-4A chain OS=Homo sapiens OX=9606 GN=TUBA4A;sp|P68366|TBA4A_HUMAN Tubulin alpha-4A chain OS=Homo sapiens OX=9606 GN=TUBA4A PE=1 SV=1	2	22	4	4	9	17	21	20	22	20	2	3	4	4	4	4	2	3	4	4	4	4	61.4	12.5	12.5	48.328	433	433;448	0	23.544	By matching	By MS/MS	By MS/MS	By MS/MS	By MS/MS	By MS/MS	27	43.6	61.4	51.3	61.4	55.9
P68371;P04350;Q13509-2;Q13509	P68371;P04350	19;15;9;9	16;12;6;6	4;3;1;1	Tubulin beta-4B chain;Tubulin beta-4A chain	TUBB4B;TUBB4A	sp|P68371|TBB4B_HUMAN Tubulin beta-4B chain OS=Homo sapiens OX=9606 GN=TUBB4B PE=1 SV=1;sp|P04350|TBB4A_HUMAN Tubulin beta-4A chain OS=Homo sapiens OX=9606 GN=TUBB4A PE=1 SV=2	4	19	16	4	6	12	17	17	19	19	4	9	14	14	16	16	0	1	3	4	4	4	61.3	56.6	16	49.83	445	445;444;378;450	0	323.31	By MS/MS	By MS/MS	By MS/MS	By MS/MS	By MS/MS	By MS/MS	15.3	32.1	53.3	52.6	61.3	61.3
Q71DI3;Q16695;P84243;P68431;Q6NXT2	Q71DI3;Q16695;P84243;P68431;Q6NXT2	3;3;3;3;2	3;3;3;3;2	3;3;3;3;2	Histone H3.2;Histone H3.1t;Histone H3.3;Histone H3.1;Histone H3.3C	HIST2H3A;HIST3H3;H3F3A;HIST1H3A;H3F3C	sp|Q71DI3|H32_HUMAN Histone H3.2 OS=Homo sapiens OX=9606 GN=HIST2H3A PE=1 SV=3;sp|Q16695|H31T_HUMAN Histone H3.1t OS=Homo sapiens OX=9606 GN=HIST3H3 PE=1 SV=3;sp|P84243|H33_HUMAN Histone H3.3 OS=Homo sapiens OX=9606 GN=H3-3A PE=1 SV=2;sp|P68431|H31_HUMAN H	5	3	3	3	3	3	2	3	1	3	3	3	2	3	1	3	3	3	2	3	1	3	16.9	16.9	16.9	15.388	136	136;136;136;136;135	0	4.7117	By MS/MS	By MS/MS	By matching	By MS/MS	By matching	By matching	16.9	16.9	11.8	16.9	5.1	16.9
P68871	P68871	10	10	4	Hemoglobin subunit beta;LVV-hemorphin-7;Spinorphin	HBB	sp|P68871|HBB_HUMAN Hemoglobin subunit beta OS=Homo sapiens OX=9606 GN=HBB PE=1 SV=2	1	10	10	4	8	8	9	7	10	8	8	8	9	7	10	8	4	4	4	4	4	4	74.1	74.1	36.1	15.998	147	147	0	67.155	By MS/MS	By MS/MS	By MS/MS	By MS/MS	By MS/MS	By MS/MS	66.7	67.3	68.7	61.9	74.1	67.3
P69905;P02008	P69905	8;1	8;1	5;0	Hemoglobin subunit alpha	HBA1	sp|P69905|HBA_HUMAN Hemoglobin subunit alpha OS=Homo sapiens OX=9606 GN=HBA1 PE=1 SV=2	2	8	8	5	7	8	7	7	7	8	7	8	7	7	7	8	4	5	4	4	4	5	69.7	69.7	47.2	15.257	142	142;142	0	32.766	By MS/MS	By MS/MS	By MS/MS	By MS/MS	By MS/MS	By MS/MS	49.3	69.7	66.9	66.9	66.9	69.7
P78371;P78371-2	P78371;P78371-2	6;4	6;4	6;4	T-complex protein 1 subunit beta	CCT2	sp|P78371|TCPB_HUMAN T-complex protein 1 subunit beta OS=Homo sapiens OX=9606 GN=CCT2 PE=1 SV=4;sp|P78371-2|TCPB_HUMAN Isoform 2 of T-complex protein 1 subunit beta OS=Homo sapiens OX=9606 GN=CCT2	2	6	6	6	1	0	3	1	5	3	1	0	3	1	5	3	1	0	3	1	5	3	17.9	17.9	17.9	57.488	535	535;488	0	22.16	By matching		By MS/MS	By MS/MS	By MS/MS	By MS/MS	4.1	0	10.8	2.2	14.2	9.2
P78417;P78417-3;P78417-2	P78417;P78417-3;P78417-2	7;6;5	7;6;5	7;6;5	Glutathione S-transferase omega-1	GSTO1	sp|P78417|GSTO1_HUMAN Glutathione S-transferase omega-1 OS=Homo sapiens OX=9606 GN=GSTO1 PE=1 SV=2;sp|P78417-3|GSTO1_HUMAN Isoform 3 of Glutathione S-transferase omega-1 OS=Homo sapiens OX=9606 GN=GSTO1;sp|P78417-2|GSTO1_HUMAN Isoform 2 of Glutathione S-tr	3	7	7	7	0	5	7	3	7	6	0	5	7	3	7	6	0	5	7	3	7	6	27.8	27.8	27.8	27.566	241	241;213;208	0	13.874		By matching	By MS/MS	By matching	By MS/MS	By MS/MS	0	18.7	27.8	11.2	27.8	23.7
P80404	P80404	1	1	1	4-aminobutyrate aminotransferase, mitochondrial	ABAT	sp|P80404|GABT_HUMAN 4-aminobutyrate aminotransferase, mitochondrial OS=Homo sapiens OX=9606 GN=ABAT PE=1 SV=3	1	1	1	1	0	0	0	1	0	1	0	0	0	1	0	1	0	0	0	1	0	1	1.6	1.6	1.6	56.438	500	500	1	-2				By MS/MS		By matching	0	0	0	1.6	0	1.6
P81605;P81605-2	P81605;P81605-2	6;4	6;4	6;4	Dermcidin;Survival-promoting peptide;DCD-1	DCD	sp|P81605|DCD_HUMAN Dermcidin OS=Homo sapiens OX=9606 GN=DCD PE=1 SV=2;sp|P81605-2|DCD_HUMAN Isoform 2 of Dermcidin OS=Homo sapiens OX=9606 GN=DCD	2	6	6	6	5	5	4	4	4	5	5	5	4	4	4	5	5	5	4	4	4	5	42.7	42.7	42.7	11.284	110	110;121	0	17.334	By MS/MS	By MS/MS	By MS/MS	By MS/MS	By MS/MS	By MS/MS	42.7	40	33.6	33.6	40	40
Q00325-2;Q00325	Q00325-2;Q00325	6;6	6;6	6;6	Phosphate carrier protein, mitochondrial	SLC25A3	sp|Q00325-2|MPCP_HUMAN Isoform B of Phosphate carrier protein, mitochondrial OS=Homo sapiens OX=9606 GN=SLC25A3;sp|Q00325|MPCP_HUMAN Phosphate carrier protein, mitochondrial OS=Homo sapiens OX=9606 GN=SLC25A3 PE=1 SV=2	2	6	6	6	0	0	3	2	6	4	0	0	3	2	6	4	0	0	3	2	6	4	17.7	17.7	17.7	39.958	361	361;362	0	18.719			By MS/MS	By matching	By MS/MS	By MS/MS	0	0	10.2	5.3	17.7	12.2
Q00610-2;Q00610;P53675-2;P53675	Q00610-2;Q00610	37;37;7;7	37;37;7;7	37;37;7;7	Clathrin heavy chain 1	CLTC	sp|Q00610-2|CLH1_HUMAN Isoform 2 of Clathrin heavy chain 1 OS=Homo sapiens OX=9606 GN=CLTC;sp|Q00610|CLH1_HUMAN Clathrin heavy chain 1 OS=Homo sapiens OX=9606 GN=CLTC PE=1 SV=5	4	37	37	37	0	20	33	14	35	28	0	20	33	14	35	28	0	20	33	14	35	28	29.4	29.4	29.4	187.89	1639	1639;1675;1583;1640	0	169.53		By MS/MS	By MS/MS	By MS/MS	By MS/MS	By MS/MS	0	15.6	26.5	12.1	28.6	22.9
Q00765	Q00765	1	1	1	Receptor expression-enhancing protein 5	REEP5	sp|Q00765|REEP5_HUMAN Receptor expression-enhancing protein 5 OS=Homo sapiens OX=9606 GN=REEP5 PE=1 SV=3	1	1	1	1	1	1	1	1	1	1	1	1	1	1	1	1	1	1	1	1	1	1	5.3	5.3	5.3	21.493	189	189	0.0031546	2.8649	By matching	By matching	By MS/MS	By MS/MS	By MS/MS	By MS/MS	5.3	5.3	5.3	5.3	5.3	5.3
Q01082-3;Q01082-2;Q01082	Q01082-3;Q01082-2;Q01082	4;4;4	3;3;3	3;3;3	Spectrin beta chain, non-erythrocytic 1	SPTBN1	sp|Q01082-3|SPTB2_HUMAN Isoform 2 of Spectrin beta chain, non-erythrocytic 1 OS=Homo sapiens OX=9606 GN=SPTBN1;sp|Q01082-2|SPTB2_HUMAN Isoform Short of Spectrin beta chain, non-erythrocytic 1 OS=Homo sapiens OX=9606 GN=SPTBN1;sp|Q01082|SPTB2_HUMAN Spectrin	3	4	3	3	0	0	0	0	3	2	0	0	0	0	2	1	0	0	0	0	2	1	1.9	1.5	1.5	251.39	2155	2155;2168;2364	0.0017483	3.8749					By MS/MS	By MS/MS	0	0	0	0	1.4	0.9
Q01433;Q01433-3;Q01433-5;Q01433-2;Q01433-4	Q01433;Q01433-3;Q01433-5;Q01433-2;Q01433-4	2;1;1;1;1	2;1;1;1;1	2;1;1;1;1	AMP deaminase 2	AMPD2	sp|Q01433|AMPD2_HUMAN AMP deaminase 2 OS=Homo sapiens OX=9606 GN=AMPD2 PE=1 SV=2;sp|Q01433-3|AMPD2_HUMAN Isoform Ex1A-3 of AMP deaminase 2 OS=Homo sapiens OX=9606 GN=AMPD2;sp|Q01433-5|AMPD2_HUMAN Isoform 5 of AMP deaminase 2 OS=Homo sapiens OX=9606 GN=AMPD	5	2	2	2	0	1	2	0	2	2	0	1	2	0	2	2	0	1	2	0	2	2	2.5	2.5	2.5	100.69	879	879;760;761;798;804	0.0033113	3.2202		By matching	By matching		By MS/MS	By MS/MS	0	1	2.5	0	2.5	2.5
Q01469	Q01469	3	3	3	Fatty acid-binding protein, epidermal	FABP5	sp|Q01469|FABP5_HUMAN Fatty acid-binding protein 5 OS=Homo sapiens OX=9606 GN=FABP5 PE=1 SV=3	1	3	3	3	3	3	2	3	3	2	3	3	2	3	3	2	3	3	2	3	3	2	20	20	20	15.164	135	135	0	6.9225	By MS/MS	By MS/MS	By matching	By MS/MS	By MS/MS	By MS/MS	20	20	13.3	20	20	13.3
Q01518;Q01518-2;P40123-3;P40123-2;P40123	Q01518;Q01518-2	20;19;1;1;1	20;19;1;1;1	20;19;1;1;1	Adenylyl cyclase-associated protein 1	CAP1	sp|Q01518|CAP1_HUMAN Adenylyl cyclase-associated protein 1 OS=Homo sapiens OX=9606 GN=CAP1 PE=1 SV=5;sp|Q01518-2|CAP1_HUMAN Isoform 2 of Adenylyl cyclase-associated protein 1 OS=Homo sapiens OX=9606 GN=CAP1	5	20	20	20	9	17	20	13	20	16	9	17	20	13	20	16	9	17	20	13	20	16	49.1	49.1	49.1	51.901	475	475;474;217;413;477	0	134.93	By MS/MS	By MS/MS	By MS/MS	By MS/MS	By MS/MS	By MS/MS	24	42.9	49.1	30.7	49.1	41.3
Q01813;Q01813-2;P17858	Q01813;Q01813-2	7;5;1	7;5;1	7;5;1	ATP-dependent 6-phosphofructokinase, platelet type	PFKP	sp|Q01813|PFKAP_HUMAN ATP-dependent 6-phosphofructokinase, platelet type OS=Homo sapiens OX=9606 GN=PFKP PE=1 SV=2;sp|Q01813-2|PFKAP_HUMAN Isoform 2 of ATP-dependent 6-phosphofructokinase, platelet type OS=Homo sapiens OX=9606 GN=PFKP	3	7	7	7	2	0	7	0	5	2	2	0	7	0	5	2	2	0	7	0	5	2	12.4	12.4	12.4	85.595	784	784;776;780	0	24.159	By matching		By MS/MS		By MS/MS	By matching	3.7	0	12.4	0	9.3	4
Q02413;Q02413-2	Q02413	17;5	17;5	17;5	Desmoglein-1	DSG1	sp|Q02413|DSG1_HUMAN Desmoglein-1 OS=Homo sapiens OX=9606 GN=DSG1 PE=1 SV=2	2	17	17	17	15	14	11	14	11	14	15	14	11	14	11	14	15	14	11	14	11	14	19.5	19.5	19.5	113.75	1049	1049;408	0	54.963	By MS/MS	By MS/MS	By MS/MS	By MS/MS	By MS/MS	By MS/MS	17.8	17.1	13.8	16.4	13.9	17.4
Q02978-2;Q02978	Q02978-2;Q02978	3;3	3;3	3;3	Mitochondrial 2-oxoglutarate/malate carrier protein	SLC25A11	sp|Q02978-2|M2OM_HUMAN Isoform 2 of Mitochondrial 2-oxoglutarate/malate carrier protein OS=Homo sapiens OX=9606 GN=SLC25A11;sp|Q02978|M2OM_HUMAN Mitochondrial 2-oxoglutarate/malate carrier protein OS=Homo sapiens OX=9606 GN=SLC25A11 PE=1 SV=3	2	3	3	3	0	1	2	1	3	1	0	1	2	1	3	1	0	1	2	1	3	1	16	16	16	28.494	263	263;314	0	8.2537		By matching	By matching	By matching	By MS/MS	By MS/MS	0	6.1	12.2	6.1	16	6.1
Q04759-3;Q04759-2;Q05655;Q04759;Q05655-2	Q04759-3;Q04759-2;Q05655;Q04759;Q05655-2	1;1;1;1;1	1;1;1;1;1	1;1;1;1;1	Protein kinase C theta type;Protein kinase C delta type;Protein kinase C delta type regulatory subunit;Protein kinase C delta type catalytic subunit	PRKCQ;PRKCD	sp|Q04759-3|KPCT_HUMAN Isoform 3 of Protein kinase C theta type OS=Homo sapiens OX=9606 GN=PRKCQ;sp|Q04759-2|KPCT_HUMAN Isoform 2 of Protein kinase C theta type OS=Homo sapiens OX=9606 GN=PRKCQ;sp|Q05655|KPCD_HUMAN Protein kinase C delta type OS=Homo sapie	5	1	1	1	0	0	1	0	1	0	0	0	1	0	1	0	0	0	1	0	1	0	1.7	1.7	1.7	67.56	581	581;643;676;706;707	0.01013	2.2179			By MS/MS		By MS/MS		0	0	1.7	0	1.7	0
Q04837	Q04837	1	1	1	Single-stranded DNA-binding protein, mitochondrial	SSBP1	sp|Q04837|SSBP_HUMAN Single-stranded DNA-binding protein, mitochondrial OS=Homo sapiens OX=9606 GN=SSBP1 PE=1 SV=1	1	1	1	1	0	0	1	0	1	1	0	0	1	0	1	1	0	0	1	0	1	1	10.1	10.1	10.1	17.259	148	148	0	6.6851			By MS/MS		By MS/MS	By MS/MS	0	0	10.1	0	10.1	10.1
Q04917	Q04917	10	7	7	14-3-3 protein eta	YWHAH	sp|Q04917|1433F_HUMAN 14-3-3 protein eta OS=Homo sapiens OX=9606 GN=YWHAH PE=1 SV=4	1	10	7	7	3	9	9	6	7	9	0	6	6	3	4	6	0	6	6	3	4	6	36.2	26	26	28.218	246	246	0	27.037	By matching	By MS/MS	By MS/MS	By matching	By MS/MS	By MS/MS	10.2	35.8	33.3	22	27.6	35.8
Q04941	Q04941	1	1	1	Proteolipid protein 2	PLP2	sp|Q04941|PLP2_HUMAN Proteolipid protein 2 OS=Homo sapiens OX=9606 GN=PLP2 PE=1 SV=1	1	1	1	1	1	1	1	1	1	1	1	1	1	1	1	1	1	1	1	1	1	1	8.6	8.6	8.6	16.691	152	152	0.0017361	3.7234	By MS/MS	By MS/MS	By MS/MS	By MS/MS	By MS/MS	By MS/MS	8.6	8.6	8.6	8.6	8.6	8.6
Q05209-2;Q05209-3;Q05209	Q05209-2;Q05209-3;Q05209	3;3;3	3;3;3	3;3;3	Tyrosine-protein phosphatase non-receptor type 12	PTPN12	sp|Q05209-2|PTN12_HUMAN Isoform 2 of Tyrosine-protein phosphatase non-receptor type 12 OS=Homo sapiens OX=9606 GN=PTPN12;sp|Q05209-3|PTN12_HUMAN Isoform 3 of Tyrosine-protein phosphatase non-receptor type 12 OS=Homo sapiens OX=9606 GN=PTPN12;sp|Q05209|PTN1	3	3	3	3	0	0	0	0	3	2	0	0	0	0	3	2	0	0	0	0	3	2	6.8	6.8	6.8	72.777	650	650;661;780	0	4.8852					By MS/MS	By MS/MS	0	0	0	0	6.8	4.3
Q05682-5;Q05682-4;Q05682-3;Q05682-6;Q05682-2;Q05682	Q05682-5;Q05682-4;Q05682-3;Q05682-6;Q05682-2;Q05682	16;16;15;15;15;15	16;16;15;15;15;15	16;16;15;15;15;15	Caldesmon	CALD1	sp|Q05682-5|CALD1_HUMAN Isoform 5 of Caldesmon OS=Homo sapiens OX=9606 GN=CALD1;sp|Q05682-4|CALD1_HUMAN Isoform 4 of Caldesmon OS=Homo sapiens OX=9606 GN=CALD1;sp|Q05682-3|CALD1_HUMAN Isoform 3 of Caldesmon OS=Homo sapiens OX=9606 GN=CALD1;sp|Q05682-6|CALD	6	16	16	16	0	0	2	10	16	11	0	0	2	10	16	11	0	0	2	10	16	11	33.1	33.1	33.1	61.212	532	532;538;558;563;564;793	0	49.855			By MS/MS	By MS/MS	By MS/MS	By MS/MS	0	0	3.6	22.4	33.1	24.8
Q06830	Q06830	5	5	3	Peroxiredoxin-1	PRDX1	sp|Q06830|PRDX1_HUMAN Peroxiredoxin-1 OS=Homo sapiens OX=9606 GN=PRDX1 PE=1 SV=1	1	5	5	3	4	4	3	4	5	4	4	4	3	4	5	4	2	2	2	2	3	2	23.6	23.6	14.6	22.11	199	199	0	9.9565	By MS/MS	By MS/MS	By MS/MS	By matching	By MS/MS	By MS/MS	19.6	19.6	14.1	19.6	23.6	19.6
Q07021	Q07021	2	2	2	Complement component 1 Q subcomponent-binding protein, mitochondrial	C1QBP	sp|Q07021|C1QBP_HUMAN Complement component 1 Q subcomponent-binding protein, mitochondrial OS=Homo sapiens OX=9606 GN=C1QBP PE=1 SV=1	1	2	2	2	0	0	2	0	1	2	0	0	2	0	1	2	0	0	2	0	1	2	9.6	9.6	9.6	31.362	282	282	0	4.877			By MS/MS		By matching	By MS/MS	0	0	9.6	0	4.6	9.6
Q07960	Q07960	1	1	1	Rho GTPase-activating protein 1	ARHGAP1	sp|Q07960|RHG01_HUMAN Rho GTPase-activating protein 1 OS=Homo sapiens OX=9606 GN=ARHGAP1 PE=1 SV=1	1	1	1	1	0	0	1	0	1	0	0	0	1	0	1	0	0	0	1	0	1	0	4.1	4.1	4.1	50.435	439	439	0	9.7047			By MS/MS		By matching		0	0	4.1	0	4.1	0
Q08188	Q08188	8	8	8	Protein-glutamine gamma-glutamyltransferase E;Protein-glutamine gamma-glutamyltransferase E 50 kDa catalytic chain;Protein-glutamine gamma-glutamyltransferase E 27 kDa non-catalytic chain	TGM3	sp|Q08188|TGM3_HUMAN Protein-glutamine gamma-glutamyltransferase E OS=Homo sapiens OX=9606 GN=TGM3 PE=1 SV=4	1	8	8	8	5	7	4	7	3	5	5	7	4	7	3	5	5	7	4	7	3	5	15.3	15.3	15.3	76.631	693	693	0	22.288	By MS/MS	By MS/MS	By MS/MS	By MS/MS	By MS/MS	By MS/MS	9.8	12.4	7.2	12.7	5.8	8.8
Q08380	Q08380	10	10	10	Galectin-3-binding protein	LGALS3BP	sp|Q08380|LG3BP_HUMAN Galectin-3-binding protein OS=Homo sapiens OX=9606 GN=LGALS3BP PE=1 SV=1	1	10	10	10	6	8	9	9	6	10	6	8	9	9	6	10	6	8	9	9	6	10	20.3	20.3	20.3	65.33	585	585	0	34.098	By MS/MS	By MS/MS	By MS/MS	By MS/MS	By MS/MS	By MS/MS	10.9	16.2	19.1	18.6	13.2	20.3
Q08495-3;Q08495-4;Q08495-2;Q08495	Q08495-3;Q08495-4;Q08495-2;Q08495	4;4;4;4	4;4;4;4	4;4;4;4	Dematin	DMTN	sp|Q08495-3|DEMA_HUMAN Isoform 3 of Dematin OS=Homo sapiens OX=9606 GN=DMTN;sp|Q08495-4|DEMA_HUMAN Isoform 4 of Dematin OS=Homo sapiens OX=9606 GN=DMTN;sp|Q08495-2|DEMA_HUMAN Isoform 2 of Dematin OS=Homo sapiens OX=9606 GN=DMTN;sp|Q08495|DEMA_HUMAN Dematin	4	4	4	4	0	0	0	1	3	4	0	0	0	1	3	4	0	0	0	1	3	4	13.7	13.7	13.7	40.68	358	358;365;383;405	0	10.846				By MS/MS	By MS/MS	By MS/MS	0	0	0	3.9	10.1	13.7
Q08554-2;Q08554	Q08554-2;Q08554	5;5	5;5	5;5	Desmocollin-1	DSC1	sp|Q08554-2|DSC1_HUMAN Isoform 1B of Desmocollin-1 OS=Homo sapiens OX=9606 GN=DSC1;sp|Q08554|DSC1_HUMAN Desmocollin-1 OS=Homo sapiens OX=9606 GN=DSC1 PE=1 SV=2	2	5	5	5	5	5	3	5	4	4	5	5	3	5	4	4	5	5	3	5	4	4	7.4	7.4	7.4	93.834	840	840;894	0	41.106	By MS/MS	By MS/MS	By MS/MS	By MS/MS	By MS/MS	By MS/MS	7.4	7.4	5	7.4	6.2	6.2
Q08722-3;Q08722-4;Q08722;Q08722-2	Q08722-3;Q08722-4;Q08722;Q08722-2	4;4;4;3	4;4;4;3	4;4;4;3	Leukocyte surface antigen CD47	CD47	sp|Q08722-3|CD47_HUMAN Isoform OA3-305 of Leukocyte surface antigen CD47 OS=Homo sapiens OX=9606 GN=CD47;sp|Q08722-4|CD47_HUMAN Isoform OA3-312 of Leukocyte surface antigen CD47 OS=Homo sapiens OX=9606 GN=CD47;sp|Q08722|CD47_HUMAN Leukocyte surface antigen	4	4	4	4	3	4	4	3	4	4	3	4	4	3	4	4	3	4	4	3	4	4	11.5	11.5	11.5	33.192	305	305;311;323;292	0	8.7426	By MS/MS	By MS/MS	By MS/MS	By MS/MS	By MS/MS	By MS/MS	8.9	11.5	11.5	9.2	11.5	11.5
Q0ZGT2-4;Q0ZGT2;Q0ZGT2-3;Q0ZGT2-2	Q0ZGT2-4;Q0ZGT2;Q0ZGT2-3;Q0ZGT2-2	13;13;12;12	13;13;12;12	13;13;12;12	Nexilin	NEXN	sp|Q0ZGT2-4|NEXN_HUMAN Isoform 4 of Nexilin OS=Homo sapiens OX=9606 GN=NEXN;sp|Q0ZGT2|NEXN_HUMAN Nexilin OS=Homo sapiens OX=9606 GN=NEXN PE=1 SV=1;sp|Q0ZGT2-3|NEXN_HUMAN Isoform 3 of Nexilin OS=Homo sapiens OX=9606 GN=NEXN;sp|Q0ZGT2-2|NEXN_HUMAN Isoform 2	4	13	13	13	0	0	2	3	13	6	0	0	2	3	13	6	0	0	2	3	13	6	26.4	26.4	26.4	72.731	611	611;675;613;662	0	38.301			By MS/MS	By matching	By MS/MS	By MS/MS	0	0	3.6	6.4	26.4	12.3
Q12873-2;Q12873;Q12873-3	Q12873-2;Q12873;Q12873-3	1;1;1	1;1;1	1;1;1	Chromodomain-helicase-DNA-binding protein 3	CHD3	sp|Q12873-2|CHD3_HUMAN Isoform 2 of Chromodomain-helicase-DNA-binding protein 3 OS=Homo sapiens OX=9606 GN=CHD3;sp|Q12873|CHD3_HUMAN Chromodomain-helicase-DNA-binding protein 3 OS=Homo sapiens OX=9606 GN=CHD3 PE=1 SV=3;sp|Q12873-3|CHD3_HUMAN Isoform 3 of C	3	1	1	1	1	1	1	1	1	1	1	1	1	1	1	1	1	1	1	1	1	1	0.5	0.5	0.5	222.86	1966	1966;2000;2059	0.0089153	2.444	By matching	By MS/MS	By matching	By MS/MS	By matching	By matching	0.5	0.5	0.5	0.5	0.5	0.5
Q12913;Q12913-2	Q12913	6;2	6;2	6;2	Receptor-type tyrosine-protein phosphatase eta	PTPRJ	sp|Q12913|PTPRJ_HUMAN Receptor-type tyrosine-protein phosphatase eta OS=Homo sapiens OX=9606 GN=PTPRJ PE=1 SV=3	2	6	6	6	1	4	6	1	2	4	1	4	6	1	2	4	1	4	6	1	2	4	7.2	7.2	7.2	145.94	1337	1337;539	0	15.409	By matching	By MS/MS	By MS/MS	By matching	By MS/MS	By MS/MS	0.8	4.5	7.2	0.8	1.7	4.5
Q13011	Q13011	2	2	2	Delta(3,5)-Delta(2,4)-dienoyl-CoA isomerase, mitochondrial	ECH1	sp|Q13011|ECH1_HUMAN Delta(3,5)-Delta(2,4)-dienoyl-CoA isomerase, mitochondrial OS=Homo sapiens OX=9606 GN=ECH1 PE=1 SV=2	1	2	2	2	0	1	2	0	2	1	0	1	2	0	2	1	0	1	2	0	2	1	9.8	9.8	9.8	35.816	328	328	0	6.9424		By matching	By MS/MS		By MS/MS	By matching	0	3	9.8	0	9.8	3
Q13045-2;Q13045-3;Q13045	Q13045-2;Q13045-3;Q13045	5;5;5	5;5;5	5;5;5	Protein flightless-1 homolog	FLII	sp|Q13045-2|FLII_HUMAN Isoform 2 of Protein flightless-1 homolog OS=Homo sapiens OX=9606 GN=FLII;sp|Q13045-3|FLII_HUMAN Isoform 3 of Protein flightless-1 homolog OS=Homo sapiens OX=9606 GN=FLII;sp|Q13045|FLII_HUMAN Protein flightless-1 homolog OS=Homo sapi	3	5	5	5	0	0	0	0	4	3	0	0	0	0	4	3	0	0	0	0	4	3	4.8	4.8	4.8	138.49	1214	1214;1258;1269	0	14.996					By MS/MS	By MS/MS	0	0	0	0	3.5	3.3
Q13162	Q13162	4	3	3	Peroxiredoxin-4	PRDX4	sp|Q13162|PRDX4_HUMAN Peroxiredoxin-4 OS=Homo sapiens OX=9606 GN=PRDX4 PE=1 SV=1	1	4	3	3	1	1	3	1	4	2	0	0	2	0	3	1	0	0	2	0	3	1	15.9	13.3	13.3	30.54	271	271	0	6.5257	By matching	By matching	By MS/MS	By matching	By MS/MS	By MS/MS	2.6	2.6	11.4	2.6	15.9	6.3
Q13201;Q13201-2	Q13201	38;11	38;11	38;11	Multimerin-1;Platelet glycoprotein Ia*;155 kDa platelet multimerin	MMRN1	sp|Q13201|MMRN1_HUMAN Multimerin-1 OS=Homo sapiens OX=9606 GN=MMRN1 PE=1 SV=3	2	38	38	38	9	26	36	33	38	34	9	26	36	33	38	34	9	26	36	33	38	34	38.3	38.3	38.3	138.11	1228	1228;531	0	323.31	By matching	By MS/MS	By MS/MS	By MS/MS	By MS/MS	By MS/MS	9	27.5	35.5	33.6	38.3	34.4
Q13418;Q13418-3;Q13418-2	Q13418;Q13418-3;Q13418-2	17;13;13	17;13;13	17;13;13	Integrin-linked protein kinase	ILK	sp|Q13418|ILK_HUMAN Integrin-linked protein kinase OS=Homo sapiens OX=9606 GN=ILK PE=1 SV=2;sp|Q13418-3|ILK_HUMAN Isoform 3 of Integrin-linked protein kinase OS=Homo sapiens OX=9606 GN=ILK;sp|Q13418-2|ILK_HUMAN Isoform 2 of Integrin-linked protein kinase O	3	17	17	17	9	13	16	12	14	16	9	13	16	12	14	16	9	13	16	12	14	16	37.2	37.2	37.2	51.419	452	452;318;391	0	46.574	By MS/MS	By MS/MS	By MS/MS	By MS/MS	By MS/MS	By MS/MS	16.6	28.3	35.2	28.3	30.8	35
Q13423	Q13423	6	6	6	NAD(P) transhydrogenase, mitochondrial	NNT	sp|Q13423|NNTM_HUMAN NAD(P) transhydrogenase, mitochondrial OS=Homo sapiens OX=9606 GN=NNT PE=1 SV=3	1	6	6	6	0	0	4	0	5	4	0	0	4	0	5	4	0	0	4	0	5	4	8.1	8.1	8.1	113.89	1086	1086	0	22.362			By MS/MS		By MS/MS	By MS/MS	0	0	6.1	0	7	5.5
Q13561;Q13561-3;Q13561-2	Q13561;Q13561-3;Q13561-2	1;1;1	1;1;1	1;1;1	Dynactin subunit 2	DCTN2	sp|Q13561|DCTN2_HUMAN Dynactin subunit 2 OS=Homo sapiens OX=9606 GN=DCTN2 PE=1 SV=4;sp|Q13561-3|DCTN2_HUMAN Isoform 3 of Dynactin subunit 2 OS=Homo sapiens OX=9606 GN=DCTN2;sp|Q13561-2|DCTN2_HUMAN Isoform 2 of Dynactin subunit 2 OS=Homo sapiens OX=9606 GN=	3	1	1	1	0	0	0	0	1	1	0	0	0	0	1	1	0	0	0	0	1	1	3.7	3.7	3.7	44.23	401	401;403;406	0.0087977	2.2838					By matching	By MS/MS	0	0	0	0	3.7	3.7
Q13576;Q13576-3;Q13576-2	Q13576;Q13576-3;Q13576-2	16;9;9	16;9;9	16;9;9	Ras GTPase-activating-like protein IQGAP2	IQGAP2	sp|Q13576|IQGA2_HUMAN Ras GTPase-activating-like protein IQGAP2 OS=Homo sapiens OX=9606 GN=IQGAP2 PE=1 SV=4;sp|Q13576-3|IQGA2_HUMAN Isoform 3 of Ras GTPase-activating-like protein IQGAP2 OS=Homo sapiens OX=9606 GN=IQGAP2;sp|Q13576-2|IQGA2_HUMAN Isoform 2 o	3	16	16	16	0	4	10	6	12	7	0	4	10	6	12	7	0	4	10	6	12	7	13.1	13.1	13.1	180.58	1575	1575;1071;1071	0	57.612		By MS/MS	By MS/MS	By MS/MS	By MS/MS	By MS/MS	0	3.6	8.8	5	9.3	5.7
Q13586;Q13586-2	Q13586;Q13586-2	12;8	12;8	12;8	Stromal interaction molecule 1	STIM1	sp|Q13586|STIM1_HUMAN Stromal interaction molecule 1 OS=Homo sapiens OX=9606 GN=STIM1 PE=1 SV=3;sp|Q13586-2|STIM1_HUMAN Isoform 2 of Stromal interaction molecule 1 OS=Homo sapiens OX=9606 GN=STIM1	2	12	12	12	0	1	6	3	12	10	0	1	6	3	12	10	0	1	6	3	12	10	21.5	21.5	21.5	77.422	685	685;540	0	39.09		By matching	By MS/MS	By MS/MS	By MS/MS	By MS/MS	0	2	9.5	5.3	21.5	17.4
Q13637	Q13637	2	2	2	Ras-related protein Rab-32	RAB32	sp|Q13637|RAB32_HUMAN Ras-related protein Rab-32 OS=Homo sapiens OX=9606 GN=RAB32 PE=1 SV=3	1	2	2	2	0	1	2	0	2	2	0	1	2	0	2	2	0	1	2	0	2	2	9.3	9.3	9.3	24.997	225	225	0	5.0852		By matching	By MS/MS		By MS/MS	By MS/MS	0	4.4	9.3	0	9.3	9.3
Q13642-1;Q13642-5;Q13642-4;Q13642;Q13642-3	Q13642-1;Q13642-5;Q13642-4;Q13642;Q13642-3	10;10;10;9;8	10;10;10;9;8	10;10;10;9;8	Four and a half LIM domains protein 1	FHL1	sp|Q13642-1|FHL1_HUMAN Isoform 1 of Four and a half LIM domains protein 1 OS=Homo sapiens OX=9606 GN=FHL1;sp|Q13642-5|FHL1_HUMAN Isoform 5 of Four and a half LIM domains protein 1 OS=Homo sapiens OX=9606 GN=FHL1;sp|Q13642-4|FHL1_HUMAN Isoform 4 of Four and	5	10	10	10	1	2	5	4	9	5	1	2	5	4	9	5	1	2	5	4	9	5	42.1	42.1	42.1	31.895	280	280;296;309;323;194	0	26.647	By matching	By matching	By MS/MS	By MS/MS	By MS/MS	By MS/MS	2.9	5.7	19.3	13.9	39.3	21.1
Q13835-2;Q13835	Q13835-2;Q13835	6;6	6;6	6;6	Plakophilin-1	PKP1	sp|Q13835-2|PKP1_HUMAN Isoform 1 of Plakophilin-1 OS=Homo sapiens OX=9606 GN=PKP1;sp|Q13835|PKP1_HUMAN Plakophilin-1 OS=Homo sapiens OX=9606 GN=PKP1 PE=1 SV=2	2	6	6	6	5	6	3	4	5	4	5	6	3	4	5	4	5	6	3	4	5	4	9.1	9.1	9.1	80.496	726	726;747	0	17.591	By MS/MS	By MS/MS	By matching	By MS/MS	By MS/MS	By matching	7.2	9.1	4.1	5.6	7.2	5.6
Q13867	Q13867	1	1	1	Bleomycin hydrolase	BLMH	sp|Q13867|BLMH_HUMAN Bleomycin hydrolase OS=Homo sapiens OX=9606 GN=BLMH PE=1 SV=1	1	1	1	1	1	1	1	1	0	0	1	1	1	1	0	0	1	1	1	1	0	0	2.6	2.6	2.6	52.562	455	455	0.0089286	2.4507	By matching	By MS/MS	By matching	By MS/MS			2.6	2.6	2.6	2.6	0	0
Q9BVA1;Q13885	Q9BVA1;Q13885	13;13	1;1	1;1	Tubulin beta-2B chain;Tubulin beta-2A chain	TUBB2B;TUBB2A	sp|Q9BVA1|TBB2B_HUMAN Tubulin beta-2B chain OS=Homo sapiens OX=9606 GN=TUBB2B PE=1 SV=1;sp|Q13885|TBB2A_HUMAN Tubulin beta-2A chain OS=Homo sapiens OX=9606 GN=TUBB2A PE=1 SV=1	2	13	1	1	3	8	11	11	12	12	0	0	0	1	0	0	0	0	0	1	0	0	43.4	6.1	6.1	49.953	445	445;445	1	-2	By matching	By matching	By matching	By MS/MS	By matching	By matching	7.2	20.7	35.3	34.6	37.3	37.3
Q13976-3;Q13976;Q13976-2;Q13237-2;Q13237	Q13976-3;Q13976;Q13976-2	4;4;4;1;1	4;4;4;1;1	4;4;4;1;1	cGMP-dependent protein kinase 1	PRKG1	sp|Q13976-3|KGP1_HUMAN Isoform 3 of cGMP-dependent protein kinase 1 OS=Homo sapiens OX=9606 GN=PRKG1;sp|Q13976|KGP1_HUMAN cGMP-dependent protein kinase 1 OS=Homo sapiens OX=9606 GN=PRKG1 PE=1 SV=3;sp|Q13976-2|KGP1_HUMAN Isoform Beta of cGMP-dependent prote	5	4	4	4	0	0	0	0	4	1	0	0	0	0	4	1	0	0	0	0	4	1	11.3	11.3	11.3	44.184	389	389;671;686;733;762	0	5.5505					By MS/MS	By MS/MS	0	0	0	0	11.3	4.4
Q14008-2;Q14008;Q14008-3	Q14008-2;Q14008;Q14008-3	1;1;1	1;1;1	1;1;1	Cytoskeleton-associated protein 5	CKAP5	sp|Q14008-2|CKAP5_HUMAN Isoform 2 of Cytoskeleton-associated protein 5 OS=Homo sapiens OX=9606 GN=CKAP5;sp|Q14008|CKAP5_HUMAN Cytoskeleton-associated protein 5 OS=Homo sapiens OX=9606 GN=CKAP5 PE=1 SV=3;sp|Q14008-3|CKAP5_HUMAN Isoform 3 of Cytoskeleton-ass	3	1	1	1	0	0	0	0	1	0	0	0	0	0	1	0	0	0	0	0	1	0	0.6	0.6	0.6	218.52	1972	1972;2032;2039	0.0032051	2.9566					By MS/MS		0	0	0	0	0.6	0
Q14019	Q14019	2	2	2	Coactosin-like protein	COTL1	sp|Q14019|COTL1_HUMAN Coactosin-like protein OS=Homo sapiens OX=9606 GN=COTL1 PE=1 SV=3	1	2	2	2	0	1	2	0	1	0	0	1	2	0	1	0	0	1	2	0	1	0	12	12	12	15.945	142	142	0.0032258	3.0647		By matching	By MS/MS		By matching		0	6.3	12	0	5.6	0
Q14141-2;Q14141-4;Q14141;Q14141-3	Q14141-2;Q14141-4;Q14141	3;3;3;1	2;2;2;0	2;2;2;0	Septin-6	2006-09-01	sp|Q14141-2|SEPT6_HUMAN Isoform I of Septin-6 OS=Homo sapiens OX=9606 GN=SEPTIN6;sp|Q14141-4|SEPT6_HUMAN Isoform V of Septin-6 OS=Homo sapiens OX=9606 GN=SEPTIN6;sp|Q14141|SEPT6_HUMAN Septin-6 OS=Homo sapiens OX=9606 GN=SEPTIN6 PE=1 SV=4	4	3	2	2	1	0	1	1	3	3	1	0	0	0	2	2	1	0	0	0	2	2	9.6	7	7	48.872	427	427;429;434;267	0	12.676	By matching		By matching	By matching	By MS/MS	By MS/MS	2.3	0	2.6	2.6	9.6	9.6
Q14165	Q14165	7	7	7	Malectin	MLEC	sp|Q14165|MLEC_HUMAN Malectin OS=Homo sapiens OX=9606 GN=MLEC PE=1 SV=1	1	7	7	7	0	0	5	3	7	5	0	0	5	3	7	5	0	0	5	3	7	5	32.5	32.5	32.5	32.233	292	292	0	40.248			By MS/MS	By matching	By MS/MS	By MS/MS	0	0	25.7	14.7	32.5	25.7
Q14203-5;Q14203-2;Q14203-3;Q14203-4;Q14203-6;Q14203	Q14203-5;Q14203-2;Q14203-3;Q14203-4;Q14203-6;Q14203	1;1;1;1;1;1	1;1;1;1;1;1	1;1;1;1;1;1	Dynactin subunit 1	DCTN1	sp|Q14203-5|DCTN1_HUMAN Isoform 5 of Dynactin subunit 1 OS=Homo sapiens OX=9606 GN=DCTN1;sp|Q14203-2|DCTN1_HUMAN Isoform p135 of Dynactin subunit 1 OS=Homo sapiens OX=9606 GN=DCTN1;sp|Q14203-3|DCTN1_HUMAN Isoform 3 of Dynactin subunit 1 OS=Homo sapiens OX=	6	1	1	1	0	0	0	1	1	1	0	0	0	1	1	1	0	0	0	1	1	1	1.1	1.1	1.1	126.73	1139	1139;1144;1236;1253;1271;1278	0.0032206	3.0606				By matching	By MS/MS	By matching	0	0	0	1.1	1.1	1.1
Q14247-3;Q14247;Q14247-2	Q14247-3;Q14247;Q14247-2	14;14;13	14;14;13	14;14;13	Src substrate cortactin	CTTN	sp|Q14247-3|SRC8_HUMAN Isoform 3 of Src substrate cortactin OS=Homo sapiens OX=9606 GN=CTTN;sp|Q14247|SRC8_HUMAN Src substrate cortactin OS=Homo sapiens OX=9606 GN=CTTN PE=1 SV=2;sp|Q14247-2|SRC8_HUMAN Isoform 2 of Src substrate cortactin OS=Homo sapiens O	3	14	14	14	1	0	0	3	12	11	1	0	0	3	12	11	1	0	0	3	12	11	35.5	35.5	35.5	57.466	513	513;550;634	0	74.445	By matching			By MS/MS	By MS/MS	By MS/MS	2.3	0	0	7.2	31.6	27.3
Q14254	Q14254	7	7	7	Flotillin-2	FLOT2	sp|Q14254|FLOT2_HUMAN Flotillin-2 OS=Homo sapiens OX=9606 GN=FLOT2 PE=1 SV=2	1	7	7	7	2	3	5	1	4	3	2	3	5	1	4	3	2	3	5	1	4	3	18	18	18	47.064	428	428	0	12.031	By matching	By MS/MS	By MS/MS	By matching	By MS/MS	By matching	4	6.8	12.9	2.1	11.4	8.6
Q14344-2;Q14344	Q14344-2;Q14344	6;6	5;5	5;5	Guanine nucleotide-binding protein subunit alpha-13	GNA13	sp|Q14344-2|GNA13_HUMAN Isoform 2 of Guanine nucleotide-binding protein subunit alpha-13 OS=Homo sapiens OX=9606 GN=GNA13;sp|Q14344|GNA13_HUMAN Guanine nucleotide-binding protein subunit alpha-13 OS=Homo sapiens OX=9606 GN=GNA13 PE=1 SV=2	2	6	5	5	1	4	6	2	3	4	0	3	5	1	2	3	0	3	5	1	2	3	25.2	22.3	22.3	33.287	282	282;377	0	22	By matching	By MS/MS	By MS/MS	By matching	By MS/MS	By matching	2.8	19.1	25.2	8.9	12.4	17.4
Q14624-4;Q14624-3;Q14624-2;Q14624	Q14624-4;Q14624-3;Q14624-2;Q14624	7;7;7;7	7;7;7;7	6;6;6;6	Inter-alpha-trypsin inhibitor heavy chain H4;70 kDa inter-alpha-trypsin inhibitor heavy chain H4;35 kDa inter-alpha-trypsin inhibitor heavy chain H4	ITIH4	sp|Q14624-4|ITIH4_HUMAN Isoform 4 of Inter-alpha-trypsin inhibitor heavy chain H4 OS=Homo sapiens OX=9606 GN=ITIH4;sp|Q14624-3|ITIH4_HUMAN Isoform 3 of Inter-alpha-trypsin inhibitor heavy chain H4 OS=Homo sapiens OX=9606 GN=ITIH4;sp|Q14624-2|ITIH4_HUMAN Is	4	7	7	6	1	4	4	5	6	5	1	4	4	5	6	5	1	3	3	4	5	4	9.9	9.9	8.8	93.851	845	845;900;914;930	0	15.804	By matching	By MS/MS	By MS/MS	By MS/MS	By MS/MS	By MS/MS	1.4	5.7	5.2	7.5	8	7.1
Q14642	Q14642	1	1	1	Type I inositol 1,4,5-trisphosphate 5-phosphatase	INPP5A	sp|Q14642|I5P1_HUMAN Inositol polyphosphate-5-phosphatase A OS=Homo sapiens OX=9606 GN=INPP5A PE=1 SV=1	1	1	1	1	0	0	1	0	0	0	0	0	1	0	0	0	0	0	1	0	0	0	2.7	2.7	2.7	47.819	412	412	0.0088235	2.2877			By MS/MS				0	0	2.7	0	0	0
Q14644-2;Q14644	Q14644-2;Q14644	12;12	12;12	12;12	Ras GTPase-activating protein 3	RASA3	sp|Q14644-2|RASA3_HUMAN Isoform 2 of Ras GTPase-activating protein 3 OS=Homo sapiens OX=9606 GN=RASA3;sp|Q14644|RASA3_HUMAN Ras GTPase-activating protein 3 OS=Homo sapiens OX=9606 GN=RASA3 PE=1 SV=3	2	12	12	12	3	2	12	1	6	4	3	2	12	1	6	4	3	2	12	1	6	4	15.2	15.2	15.2	92.227	802	802;834	0	26.919	By matching	By matching	By MS/MS	By matching	By MS/MS	By MS/MS	3.7	2.1	15.2	2.2	8.2	5.6
Q14677-3;Q14677;Q14677-2	Q14677-3;Q14677;Q14677-2	2;2;1	2;2;1	2;2;1	Clathrin interactor 1	CLINT1	sp|Q14677-3|EPN4_HUMAN Isoform 3 of Clathrin interactor 1 OS=Homo sapiens OX=9606 GN=CLINT1;sp|Q14677|EPN4_HUMAN Clathrin interactor 1 OS=Homo sapiens OX=9606 GN=CLINT1 PE=1 SV=1;sp|Q14677-2|EPN4_HUMAN Isoform 2 of Clathrin interactor 1 OS=Homo sapiens OX=	3	2	2	2	0	0	0	0	2	0	0	0	0	0	2	0	0	0	0	0	2	0	4.4	4.4	4.4	70.294	643	643;625;625	0.0017637	3.9322					By MS/MS		0	0	0	0	4.4	0
Q14697;Q14697-2	Q14697;Q14697-2	10;10	10;10	10;10	Neutral alpha-glucosidase AB	GANAB	sp|Q14697|GANAB_HUMAN Neutral alpha-glucosidase AB OS=Homo sapiens OX=9606 GN=GANAB PE=1 SV=3;sp|Q14697-2|GANAB_HUMAN Isoform 2 of Neutral alpha-glucosidase AB OS=Homo sapiens OX=9606 GN=GANAB	2	10	10	10	0	0	1	1	10	3	0	0	1	1	10	3	0	0	1	1	10	3	16.6	16.6	16.6	106.87	944	944;966	0	17.215			By matching	By matching	By MS/MS	By MS/MS	0	0	1.6	1.8	16.6	4.1
Q14766;Q14766-4;Q14766-3;Q14766-2;Q14766-5	Q14766;Q14766-4;Q14766-3;Q14766-2;Q14766-5	16;16;14;14;14	16;16;14;14;14	16;16;14;14;14	Latent-transforming growth factor beta-binding protein 1	LTBP1	sp|Q14766|LTBP1_HUMAN Latent-transforming growth factor beta-binding protein 1 OS=Homo sapiens OX=9606 GN=LTBP1 PE=1 SV=4;sp|Q14766-4|LTBP1_HUMAN Isoform 4 of Latent-transforming growth factor beta-binding protein 1 OS=Homo sapiens OX=9606 GN=LTBP1;sp|Q147	5	16	16	16	1	1	9	6	16	12	1	1	9	6	16	12	1	1	9	6	16	12	12.7	12.7	12.7	186.79	1721	1721;1722;1342;1395;1396	0	77.633	By matching	By matching	By MS/MS	By MS/MS	By MS/MS	By MS/MS	1	0.6	6.2	4.4	12.7	9.1
Q14956-2;Q14956	Q14956-2;Q14956	1;1	1;1	1;1	Transmembrane glycoprotein NMB	GPNMB	sp|Q14956-2|GPNMB_HUMAN Isoform 2 of Transmembrane glycoprotein NMB OS=Homo sapiens OX=9606 GN=GPNMB;sp|Q14956|GPNMB_HUMAN Transmembrane glycoprotein NMB OS=Homo sapiens OX=9606 GN=GPNMB PE=1 SV=2	2	1	1	1	0	1	0	0	0	0	0	1	0	0	0	0	0	1	0	0	0	0	3.2	3.2	3.2	62.642	560	560;572	0.0031153	2.7673		By MS/MS					0	3.2	0	0	0	0
Q14974;Q14974-2	Q14974;Q14974-2	2;1	2;1	2;1	Importin subunit beta-1	KPNB1	sp|Q14974|IMB1_HUMAN Importin subunit beta-1 OS=Homo sapiens OX=9606 GN=KPNB1 PE=1 SV=2;sp|Q14974-2|IMB1_HUMAN Isoform 2 of Importin subunit beta-1 OS=Homo sapiens OX=9606 GN=KPNB1	2	2	2	2	0	1	2	0	2	0	0	1	2	0	2	0	0	1	2	0	2	0	3.5	3.5	3.5	97.169	876	876;731	0	4.3344		By matching	By MS/MS		By MS/MS		0	1.7	3.5	0	3.5	0
Q15005	Q15005	2	2	2	Signal peptidase complex subunit 2	SPCS2	sp|Q15005|SPCS2_HUMAN Signal peptidase complex subunit 2 OS=Homo sapiens OX=9606 GN=SPCS2 PE=1 SV=3	1	2	2	2	0	0	1	0	2	1	0	0	1	0	2	1	0	0	1	0	2	1	7.1	7.1	7.1	25.003	226	226	0.0030912	2.7512			By MS/MS		By MS/MS	By matching	0	0	3.1	0	7.1	3.1
Q15019;Q15019-3;Q15019-2	Q15019;Q15019-3;Q15019-2	3;3;3	3;3;3	3;3;3	Septin-2	2002-09-01	sp|Q15019|SEPT2_HUMAN Septin-2 OS=Homo sapiens OX=9606 GN=SEPTIN2 PE=1 SV=1;sp|Q15019-3|SEPT2_HUMAN Isoform 3 of Septin-2 OS=Homo sapiens OX=9606 GN=SEPTIN2;sp|Q15019-2|SEPT2_HUMAN Isoform 2 of Septin-2 OS=Homo sapiens OX=9606 GN=SEPTIN2	3	3	3	3	0	1	2	1	2	2	0	1	2	1	2	2	0	1	2	1	2	2	9.4	9.4	9.4	41.487	361	361;371;396	0	7.4639		By matching	By MS/MS	By matching	By MS/MS	By MS/MS	0	4.4	7.5	4.4	6.4	7.5
Q15058	Q15058	1	1	1	Kinesin-like protein KIF14	KIF14	sp|Q15058|KIF14_HUMAN Kinesin-like protein KIF14 OS=Homo sapiens OX=9606 GN=KIF14 PE=1 SV=1	1	1	1	1	1	1	1	1	1	1	1	1	1	1	1	1	1	1	1	1	1	1	0.7	0.7	0.7	186.49	1648	1648	1	-2	By matching	By matching	By MS/MS	By MS/MS	By MS/MS	By MS/MS	0.7	0.7	0.7	0.7	0.7	0.7
Q15084-3;Q15084;Q15084-4;Q15084-5;Q15084-2	Q15084-3;Q15084;Q15084-4;Q15084-5;Q15084-2	5;5;5;5;5	5;5;5;5;5	5;5;5;5;5	Protein disulfide-isomerase A6	PDIA6	sp|Q15084-3|PDIA6_HUMAN Isoform 3 of Protein disulfide-isomerase A6 OS=Homo sapiens OX=9606 GN=PDIA6;sp|Q15084|PDIA6_HUMAN Protein disulfide-isomerase A6 OS=Homo sapiens OX=9606 GN=PDIA6 PE=1 SV=1;sp|Q15084-4|PDIA6_HUMAN Isoform 4 of Protein disulfide-isom	5	5	5	5	0	1	3	3	5	2	0	1	3	3	5	2	0	1	3	3	5	2	19.5	19.5	19.5	47.837	437	437;440;445;488;492	0	21.737		By matching	By MS/MS	By MS/MS	By MS/MS	By MS/MS	0	3.9	10.5	13	19.5	7.3
Q15149-7;Q15149-8;Q15149-9;Q15149-5;Q15149-4;Q15149-6;Q15149-3;Q15149-2;Q15149;P58107;Q9UPN3-5	Q15149-7;Q15149-8;Q15149-9;Q15149-5;Q15149-4;Q15149-6;Q15149-3;Q15149-2;Q15149	47;47;47;47;47;47;47;47;47;2;1	47;47;47;47;47;47;47;47;47;2;1	46;46;46;46;46;46;46;46;46;2;0	Plectin	PLEC	sp|Q15149-7|PLEC_HUMAN Isoform 7 of Plectin OS=Homo sapiens OX=9606 GN=PLEC;sp|Q15149-8|PLEC_HUMAN Isoform 8 of Plectin OS=Homo sapiens OX=9606 GN=PLEC;sp|Q15149-9|PLEC_HUMAN Isoform 9 of Plectin OS=Homo sapiens OX=9606 GN=PLEC;sp|Q15149-5|PLEC_HUMAN Isofo	11	47	47	46	4	2	5	3	47	3	4	2	5	3	47	3	3	1	5	3	46	2	13.3	13.3	13.1	512.6	4515	4515;4525;4533;4547;4547;4551;4570;4574;4684;5088;5938	0	103.75	By matching	By matching	By MS/MS	By MS/MS	By MS/MS	By matching	0.9	0.4	1.3	0.8	13.3	0.8
Q15404;Q15404-2	Q15404;Q15404-2	14;11	14;11	14;11	Ras suppressor protein 1	RSU1	sp|Q15404|RSU1_HUMAN Ras suppressor protein 1 OS=Homo sapiens OX=9606 GN=RSU1 PE=1 SV=3;sp|Q15404-2|RSU1_HUMAN Isoform 2 of Ras suppressor protein 1 OS=Homo sapiens OX=9606 GN=RSU1	2	14	14	14	5	9	13	7	14	11	5	9	13	7	14	11	5	9	13	7	14	11	67.5	67.5	67.5	31.54	277	277;224	0	109.56	By matching	By MS/MS	By MS/MS	By MS/MS	By MS/MS	By MS/MS	18.4	38.6	61.4	31.8	67.5	54.9
Q15485;Q15485-2	Q15485;Q15485-2	3;2	3;2	3;2	Ficolin-2	FCN2	sp|Q15485|FCN2_HUMAN Ficolin-2 OS=Homo sapiens OX=9606 GN=FCN2 PE=1 SV=2;sp|Q15485-2|FCN2_HUMAN Isoform 2 of Ficolin-2 OS=Homo sapiens OX=9606 GN=FCN2	2	3	3	3	1	0	3	3	1	3	1	0	3	3	1	3	1	0	3	3	1	3	10.2	10.2	10.2	34.001	313	313;275	0	6.0444	By matching		By MS/MS	By MS/MS	By matching	By MS/MS	4.5	0	10.2	10.2	4.5	10.2
Q15517	Q15517	1	1	1	Corneodesmosin	CDSN	sp|Q15517|CDSN_HUMAN Corneodesmosin OS=Homo sapiens OX=9606 GN=CDSN PE=1 SV=3	1	1	1	1	1	1	1	1	1	1	1	1	1	1	1	1	1	1	1	1	1	1	3.4	3.4	3.4	51.522	529	529	0.0031949	2.9506	By MS/MS	By MS/MS	By matching	By MS/MS	By MS/MS	By MS/MS	3.4	3.4	3.4	3.4	3.4	3.4
Q15555-2;Q15555-4;Q15555-5;Q15555-3;Q15555	Q15555-2;Q15555-4;Q15555-5;Q15555-3;Q15555	1;1;1;1;1	1;1;1;1;1	1;1;1;1;1	Microtubule-associated protein RP/EB family member 2	MAPRE2	sp|Q15555-2|MARE2_HUMAN Isoform 2 of Microtubule-associated protein RP/EB family member 2 OS=Homo sapiens OX=9606 GN=MAPRE2;sp|Q15555-4|MARE2_HUMAN Isoform 4 of Microtubule-associated protein RP/EB family member 2 OS=Homo sapiens OX=9606 GN=MAPRE2;sp|Q1555	5	1	1	1	0	0	0	0	1	0	0	0	0	0	1	0	0	0	0	0	1	0	4.6	4.6	4.6	29.091	259	259;274;284;315;327	0.0087336	2.247					By MS/MS		0	0	0	0	4.6	0
Q15645-2;Q15645	Q15645-2;Q15645	1;1	1;1	1;1	Pachytene checkpoint protein 2 homolog	TRIP13	sp|Q15645-2|PCH2_HUMAN Isoform 2 of Pachytene checkpoint protein 2 homolog OS=Homo sapiens OX=9606 GN=TRIP13;sp|Q15645|PCH2_HUMAN Pachytene checkpoint protein 2 homolog OS=Homo sapiens OX=9606 GN=TRIP13 PE=1 SV=2	2	1	1	1	1	0	0	0	0	0	1	0	0	0	0	0	1	0	0	0	0	0	5.1	5.1	5.1	22.084	196	196;432	0.0030817	2.7307	By MS/MS						5.1	0	0	0	0	0
Q15722	Q15722	2	2	2	Leukotriene B4 receptor 1	LTB4R	sp|Q15722|LT4R1_HUMAN Leukotriene B4 receptor 1 OS=Homo sapiens OX=9606 GN=LTB4R PE=1 SV=2	1	2	2	2	0	0	0	2	1	0	0	0	0	2	1	0	0	0	0	2	1	0	9.7	9.7	9.7	37.557	352	352	0	4.5982				By MS/MS	By matching		0	0	0	9.7	3.7	0
Q15746-9;Q15746-11;Q15746-7;Q15746-4;Q15746-5;Q15746-2;Q15746-3;Q15746-6;Q15746;Q15746-10;Q15746-8	Q15746-9;Q15746-11;Q15746-7;Q15746-4;Q15746-5;Q15746-2;Q15746-3;Q15746-6;Q15746	5;5;5;5;5;5;5;5;5;2;2	5;5;5;5;5;5;5;5;5;2;2	5;5;5;5;5;5;5;5;5;2;2	Myosin light chain kinase, smooth muscle;Myosin light chain kinase, smooth muscle, deglutamylated form	MYLK	sp|Q15746-9|MYLK_HUMAN Isoform 7 of Myosin light chain kinase, smooth muscle OS=Homo sapiens OX=9606 GN=MYLK;sp|Q15746-11|MYLK_HUMAN Isoform 9 of Myosin light chain kinase, smooth muscle OS=Homo sapiens OX=9606 GN=MYLK;sp|Q15746-7|MYLK_HUMAN Isoform 5 of M	11	5	5	5	0	1	2	2	5	2	0	1	2	2	5	2	0	1	2	2	5	2	7.4	7.4	7.4	80.409	714	714;991;992;1794;1841;1845;1863;1913;1914;153;154	0	9.524		By matching	By MS/MS	By matching	By MS/MS	By MS/MS	0	1.4	2.5	2.9	7.4	2.7
Q15762	Q15762	2	2	2	CD226 antigen	CD226	sp|Q15762|CD226_HUMAN CD226 antigen OS=Homo sapiens OX=9606 GN=CD226 PE=1 SV=2	1	2	2	2	0	2	2	1	2	2	0	2	2	1	2	2	0	2	2	1	2	2	11.3	11.3	11.3	38.614	336	336	0	11.61		By MS/MS	By MS/MS	By matching	By MS/MS	By matching	0	11.3	11.3	5.4	11.3	11.3
Q15833-2;Q15833;Q15833-3;P61764;P61764-2	Q15833-2;Q15833;Q15833-3	14;14;14;1;1	14;14;14;1;1	14;14;14;1;1	Syntaxin-binding protein 2	STXBP2	sp|Q15833-2|STXB2_HUMAN Isoform 2 of Syntaxin-binding protein 2 OS=Homo sapiens OX=9606 GN=STXBP2;sp|Q15833|STXB2_HUMAN Syntaxin-binding protein 2 OS=Homo sapiens OX=9606 GN=STXBP2 PE=1 SV=2;sp|Q15833-3|STXB2_HUMAN Isoform 3 of Syntaxin-binding protein 2 O	5	14	14	14	1	7	13	2	11	10	1	7	13	2	11	10	1	7	13	2	11	10	28.5	28.5	28.5	66.137	590	590;593;604;594;603	0	82.375	By MS/MS	By MS/MS	By MS/MS	By MS/MS	By MS/MS	By MS/MS	3.4	17.6	26.6	6.1	24.7	22
Q15942;Q15942-2	Q15942;Q15942-2	13;10	13;10	13;10	Zyxin	ZYX	sp|Q15942|ZYX_HUMAN Zyxin OS=Homo sapiens OX=9606 GN=ZYX PE=1 SV=1;sp|Q15942-2|ZYX_HUMAN Isoform 2 of Zyxin OS=Homo sapiens OX=9606 GN=ZYX	2	13	13	13	1	5	6	9	13	10	1	5	6	9	13	10	1	5	6	9	13	10	33.9	33.9	33.9	61.277	572	572;415	0	48.311	By matching	By MS/MS	By MS/MS	By MS/MS	By MS/MS	By MS/MS	1.9	11.2	14.7	25	33.9	27.1
Q16181;Q16181-2;Q6ZU15	Q16181;Q16181-2	10;10;1	10;10;1	10;10;1	Septin-7	2007-09-01	sp|Q16181|SEPT7_HUMAN Septin-7 OS=Homo sapiens OX=9606 GN=SEPTIN7 PE=1 SV=2;sp|Q16181-2|SEPT7_HUMAN Isoform 2 of Septin-7 OS=Homo sapiens OX=9606 GN=SEPTIN7	3	10	10	10	1	3	7	2	10	7	1	3	7	2	10	7	1	3	7	2	10	7	24	24	24	50.679	437	437;436;432	0	20.701	By matching	By MS/MS	By MS/MS	By matching	By MS/MS	By MS/MS	2.3	9.8	16.5	3.9	24	13.7
Q16543	Q16543	2	2	2	Hsp90 co-chaperone Cdc37;Hsp90 co-chaperone Cdc37, N-terminally processed	CDC37	sp|Q16543|CDC37_HUMAN Hsp90 co-chaperone Cdc37 OS=Homo sapiens OX=9606 GN=CDC37 PE=1 SV=1	1	2	2	2	0	0	1	0	2	1	0	0	1	0	2	1	0	0	1	0	2	1	7.9	7.9	7.9	44.468	378	378	0	5.0525			By matching		By MS/MS	By matching	0	0	2.4	0	7.9	2.4
Q16555-2;Q16555;Q14194;Q14194-2	Q16555-2;Q16555	3;3;1;1	3;3;1;1	3;3;1;1	Dihydropyrimidinase-related protein 2	DPYSL2	sp|Q16555-2|DPYL2_HUMAN Isoform 2 of Dihydropyrimidinase-related protein 2 OS=Homo sapiens OX=9606 GN=DPYSL2;sp|Q16555|DPYL2_HUMAN Dihydropyrimidinase-related protein 2 OS=Homo sapiens OX=9606 GN=DPYSL2 PE=1 SV=1	4	3	3	3	0	0	2	0	2	1	0	0	2	0	2	1	0	0	2	0	2	1	5.6	5.6	5.6	58.162	536	536;572;572;686	0	4.6858			By MS/MS		By MS/MS	By matching	0	0	4.3	0	3.7	2.4
Q16643;Q16643-2;Q16643-3	Q16643;Q16643-2;Q16643-3	6;6;6	6;6;6	6;6;6	Drebrin	DBN1	sp|Q16643|DREB_HUMAN Drebrin OS=Homo sapiens OX=9606 GN=DBN1 PE=1 SV=4;sp|Q16643-2|DREB_HUMAN Isoform 2 of Drebrin OS=Homo sapiens OX=9606 GN=DBN1;sp|Q16643-3|DREB_HUMAN Isoform 3 of Drebrin OS=Homo sapiens OX=9606 GN=DBN1	3	6	6	6	0	0	0	0	5	5	0	0	0	0	5	5	0	0	0	0	5	5	15.1	15.1	15.1	71.428	649	649;651;695	0	44.746					By MS/MS	By MS/MS	0	0	0	0	12.8	11.9
Q16698-2;Q16698	Q16698-2;Q16698	2;2	2;2	2;2	2,4-dienoyl-CoA reductase, mitochondrial	DECR1	sp|Q16698-2|DECR_HUMAN Isoform 2 of 2,4-dienoyl-CoA reductase, mitochondrial OS=Homo sapiens OX=9606 GN=DECR1;sp|Q16698|DECR_HUMAN 2,4-dienoyl-CoA reductase, mitochondrial OS=Homo sapiens OX=9606 GN=DECR1 PE=1 SV=1	2	2	2	2	0	0	2	0	2	2	0	0	2	0	2	2	0	0	2	0	2	2	10.7	10.7	10.7	34.994	326	326;335	0	11.198			By MS/MS		By MS/MS	By matching	0	0	10.7	0	10.7	10.7
Q16762	Q16762	1	1	1	Thiosulfate sulfurtransferase	TST	sp|Q16762|THTR_HUMAN Thiosulfate sulfurtransferase OS=Homo sapiens OX=9606 GN=TST PE=1 SV=4	1	1	1	1	0	1	1	0	1	0	0	1	1	0	1	0	0	1	1	0	1	0	4	4	4	33.429	297	297	0.0031447	2.845		By matching	By MS/MS		By MS/MS		0	4	4	0	4	0
Q16799;Q16799-2;Q16799-3	Q16799;Q16799-2;Q16799-3	2;2;1	2;2;1	2;2;1	Reticulon-1	RTN1	sp|Q16799|RTN1_HUMAN Reticulon-1 OS=Homo sapiens OX=9606 GN=RTN1 PE=1 SV=1;sp|Q16799-2|RTN1_HUMAN Isoform RTN1-B of Reticulon-1 OS=Homo sapiens OX=9606 GN=RTN1;sp|Q16799-3|RTN1_HUMAN Isoform RTN1-C of Reticulon-1 OS=Homo sapiens OX=9606 GN=RTN1	3	2	2	2	0	1	2	1	2	1	0	1	2	1	2	1	0	1	2	1	2	1	3.1	3.1	3.1	83.617	776	776;356;208	0	4.6623		By matching	By MS/MS	By matching	By MS/MS	By MS/MS	0	1	3.1	1	3.1	1
Q16836;Q16836-3;Q16836-2	Q16836;Q16836-3;Q16836-2	1;1;1	1;1;1	1;1;1	Hydroxyacyl-coenzyme A dehydrogenase, mitochondrial	HADH	sp|Q16836|HCDH_HUMAN Hydroxyacyl-coenzyme A dehydrogenase, mitochondrial OS=Homo sapiens OX=9606 GN=HADH PE=1 SV=3;sp|Q16836-3|HCDH_HUMAN Isoform 3 of Hydroxyacyl-coenzyme A dehydrogenase, mitochondrial OS=Homo sapiens OX=9606 GN=HADH;sp|Q16836-2|HCDH_HUMA	3	1	1	1	0	1	1	0	1	1	0	1	1	0	1	1	0	1	1	0	1	1	7	7	7	34.293	314	314;331;390	0.0033898	3.4536		By matching	By MS/MS		By MS/MS	By MS/MS	0	7	7	0	7	7
Q16851-2;Q16851	Q16851-2;Q16851	4;4	4;4	4;4	UTP--glucose-1-phosphate uridylyltransferase	UGP2	sp|Q16851-2|UGPA_HUMAN Isoform 2 of UTP--glucose-1-phosphate uridylyltransferase OS=Homo sapiens OX=9606 GN=UGP2;sp|Q16851|UGPA_HUMAN UTP--glucose-1-phosphate uridylyltransferase OS=Homo sapiens OX=9606 GN=UGP2 PE=1 SV=5	2	4	4	4	0	0	4	0	3	0	0	0	4	0	3	0	0	0	4	0	3	0	13.9	13.9	13.9	55.676	497	497;508	0	9.7173			By MS/MS		By MS/MS		0	0	13.9	0	8.9	0
Q16891-3;Q16891-2;Q16891-4;Q16891	Q16891-3;Q16891-2;Q16891-4;Q16891	3;3;3;3	3;3;3;3	3;3;3;3	MICOS complex subunit MIC60	IMMT	sp|Q16891-3|MIC60_HUMAN Isoform 3 of MICOS complex subunit MIC60 OS=Homo sapiens OX=9606 GN=IMMT;sp|Q16891-2|MIC60_HUMAN Isoform 2 of MICOS complex subunit MIC60 OS=Homo sapiens OX=9606 GN=IMMT;sp|Q16891-4|MIC60_HUMAN Isoform 4 of MICOS complex subunit MIC	4	3	3	3	0	1	2	0	2	2	0	1	2	0	2	2	0	1	2	0	2	2	5.1	5.1	5.1	80.026	726	726;747;757;758	0	5.906		By matching	By MS/MS		By MS/MS	By matching	0	1.4	2.8	0	3.7	2.8
Q27J81;Q27J81-2;Q27J81-3	Q27J81;Q27J81-2	17;17;2	17;17;2	17;17;2	Inverted formin-2	INF2	sp|Q27J81|INF2_HUMAN Inverted formin-2 OS=Homo sapiens OX=9606 GN=INF2 PE=1 SV=2;sp|Q27J81-2|INF2_HUMAN Isoform 2 of Inverted formin-2 OS=Homo sapiens OX=9606 GN=INF2	3	17	17	17	0	0	3	4	15	17	0	0	3	4	15	17	0	0	3	4	15	17	21.3	21.3	21.3	135.62	1249	1249;1240;234	0	134.41			By MS/MS	By MS/MS	By MS/MS	By MS/MS	0	0	2.9	5.7	18.7	21.3
Q32MZ4-3;Q32MZ4-2;Q32MZ4;Q32MZ4-4	Q32MZ4-3;Q32MZ4-2;Q32MZ4;Q32MZ4-4	2;2;2;1	2;2;2;1	1;1;1;0	Leucine-rich repeat flightless-interacting protein 1	LRRFIP1	sp|Q32MZ4-3|LRRF1_HUMAN Isoform 3 of Leucine-rich repeat flightless-interacting protein 1 OS=Homo sapiens OX=9606 GN=LRRFIP1;sp|Q32MZ4-2|LRRF1_HUMAN Isoform 2 of Leucine-rich repeat flightless-interacting protein 1 OS=Homo sapiens OX=9606 GN=LRRFIP1;sp|Q32	4	2	2	1	0	0	0	0	2	0	0	0	0	0	2	0	0	0	0	0	1	0	3.5	3.5	1.9	82.688	752	752;784;808;640	0.0017575	3.9064					By MS/MS		0	0	0	0	3.5	0
Q3ZCM7	Q3ZCM7	7	1	1	Tubulin beta-8 chain	TUBB8	sp|Q3ZCM7|TBB8_HUMAN Tubulin beta-8 chain OS=Homo sapiens OX=9606 GN=TUBB8 PE=1 SV=2	1	7	1	1	3	5	6	6	7	7	0	1	1	1	1	1	0	1	1	1	1	1	20.5	7.2	7.2	49.775	444	444	0	12.743	By matching	By matching	By MS/MS	By matching	By MS/MS	By matching	7.9	15.3	18.5	17.3	20.5	20.5
Q4KMQ2-3;Q4KMQ2;Q4KMQ2-4;Q4KMQ2-2	Q4KMQ2-3;Q4KMQ2;Q4KMQ2-4;Q4KMQ2-2	3;3;3;3	3;3;3;3	3;3;3;3	Anoctamin-6	ANO6	sp|Q4KMQ2-3|ANO6_HUMAN Isoform 3 of Anoctamin-6 OS=Homo sapiens OX=9606 GN=ANO6;sp|Q4KMQ2|ANO6_HUMAN Anoctamin-6 OS=Homo sapiens OX=9606 GN=ANO6 PE=1 SV=2;sp|Q4KMQ2-4|ANO6_HUMAN Isoform 4 of Anoctamin-6 OS=Homo sapiens OX=9606 GN=ANO6;sp|Q4KMQ2-2|ANO6_HUMA	4	3	3	3	0	3	2	1	3	2	0	3	2	1	3	2	0	3	2	1	3	2	5	5	5	103.96	892	892;910;929;931	0.0017452	3.8607		By MS/MS	By MS/MS	By matching	By MS/MS	By matching	0	5	3.5	1	5	3.5
Q4LDE5	Q4LDE5	2	2	2	Sushi, von Willebrand factor type A, EGF and pentraxin domain-containing protein 1	SVEP1	sp|Q4LDE5|SVEP1_HUMAN Sushi, von Willebrand factor type A, EGF and pentraxin domain-containing protein 1 OS=Homo sapiens OX=9606 GN=SVEP1 PE=1 SV=3	1	2	2	2	0	0	1	0	0	2	0	0	1	0	0	2	0	0	1	0	0	2	0.8	0.8	0.8	390.17	3571	3571	0	5.1364			By matching			By MS/MS	0	0	0.4	0	0	0.8
Q5JSH3-3;Q5JSH3-2;Q5JSH3;Q5JSH3-4	Q5JSH3-3;Q5JSH3-2;Q5JSH3;Q5JSH3-4	2;2;2;1	2;2;2;1	2;2;2;1	WD repeat-containing protein 44	WDR44	sp|Q5JSH3-3|WDR44_HUMAN Isoform 3 of WD repeat-containing protein 44 OS=Homo sapiens OX=9606 GN=WDR44;sp|Q5JSH3-2|WDR44_HUMAN Isoform 2 of WD repeat-containing protein 44 OS=Homo sapiens OX=9606 GN=WDR44;sp|Q5JSH3|WDR44_HUMAN WD repeat-containing protein 4	4	2	2	2	1	1	2	1	2	2	1	1	2	1	2	2	1	1	2	1	2	2	5.6	5.6	5.6	48.564	429	429;905;913;824	0	5.3976	By matching	By matching	By matching	By matching	By MS/MS	By MS/MS	2.8	2.8	5.6	2.8	5.6	5.6
Q5SQ64;Q5SQ64-2	Q5SQ64;Q5SQ64-2	3;2	3;2	3;2	Lymphocyte antigen 6 complex locus protein G6f	LY6G6F	sp|Q5SQ64|LY66F_HUMAN Lymphocyte antigen 6 complex locus protein G6f OS=Homo sapiens OX=9606 GN=LY6G6F PE=1 SV=2;sp|Q5SQ64-2|LY66F_HUMAN Isoform 2 of Lymphocyte antigen 6 complex locus protein G6f OS=Homo sapiens OX=9606 GN=LY6G6F	2	3	3	3	0	1	2	1	3	2	0	1	2	1	3	2	0	1	2	1	3	2	9.1	9.1	9.1	32.464	297	297;382	0	5.5387		By matching	By MS/MS	By matching	By MS/MS	By MS/MS	0	2.7	6.1	2.7	9.1	5.7
Q5T0F9-5;Q5T0F9-2;Q5T0F9	Q5T0F9-5;Q5T0F9-2;Q5T0F9	1;1;1	1;1;1	1;1;1	Coiled-coil and C2 domain-containing protein 1B	CC2D1B	sp|Q5T0F9-5|C2D1B_HUMAN Isoform 5 of Coiled-coil and C2 domain-containing protein 1B OS=Homo sapiens OX=9606 GN=CC2D1B;sp|Q5T0F9-2|C2D1B_HUMAN Isoform 2 of Coiled-coil and C2 domain-containing protein 1B OS=Homo sapiens OX=9606 GN=CC2D1B;sp|Q5T0F9|C2D1B_HU	3	1	1	1	0	0	0	1	0	1	0	0	0	1	0	1	0	0	0	1	0	1	11.4	11.4	11.4	13.229	123	123;852;858	1	-2				By MS/MS		By matching	0	0	0	11.4	0	11.4
Q684P5-3;Q684P5-2;Q684P5	Q684P5-3;Q684P5-2;Q684P5	2;2;2	2;2;2	2;2;2	Rap1 GTPase-activating protein 2	RAP1GAP2	sp|Q684P5-3|RPGP2_HUMAN Isoform 3 of Rap1 GTPase-activating protein 2 OS=Homo sapiens OX=9606 GN=RAP1GAP2;sp|Q684P5-2|RPGP2_HUMAN Isoform 2 of Rap1 GTPase-activating protein 2 OS=Homo sapiens OX=9606 GN=RAP1GAP2;sp|Q684P5|RPGP2_HUMAN Rap1 GTPase-activating	3	2	2	2	0	1	1	1	2	1	0	1	1	1	2	1	0	1	1	1	2	1	3.9	3.9	3.9	77.897	711	711;715;730	0.0017123	3.5579		By matching	By matching	By matching	By MS/MS	By MS/MS	0	2.3	2.3	2.3	3.9	2.3
Q68D51-2;Q68D51-3;Q68D51	Q68D51-2;Q68D51-3;Q68D51	1;1;1	1;1;1	1;1;1	DENN domain-containing protein 2C	DENND2C	sp|Q68D51-2|DEN2C_HUMAN Isoform 2 of DENN domain-containing protein 2C OS=Homo sapiens OX=9606 GN=DENND2C;sp|Q68D51-3|DEN2C_HUMAN Isoform 3 of DENN domain-containing protein 2C OS=Homo sapiens OX=9606 GN=DENND2C;sp|Q68D51|DEN2C_HUMAN DENN domain-containing	3	1	1	1	0	0	0	0	1	0	0	0	0	0	1	0	0	0	0	0	1	0	2.9	2.9	2.9	94.505	816	816;871;928	1	-2					By MS/MS		0	0	0	0	2.9	0
Q6IBS0	Q6IBS0	1	1	1	Twinfilin-2	TWF2	sp|Q6IBS0|TWF2_HUMAN Twinfilin-2 OS=Homo sapiens OX=9606 GN=TWF2 PE=1 SV=2	1	1	1	1	0	0	0	0	1	0	0	0	0	0	1	0	0	0	0	0	1	0	6.3	6.3	6.3	39.548	349	349	0	4.963					By MS/MS		0	0	0	0	6.3	0
Q6P2E9	Q6P2E9	1	1	1	Enhancer of mRNA-decapping protein 4	EDC4	sp|Q6P2E9|EDC4_HUMAN Enhancer of mRNA-decapping protein 4 OS=Homo sapiens OX=9606 GN=EDC4 PE=1 SV=1	1	1	1	1	1	1	0	1	0	1	1	1	0	1	0	1	1	1	0	1	0	1	1.6	1.6	1.6	151.66	1401	1401	1	-2	By matching	By MS/MS		By matching		By matching	1.6	1.6	0	1.6	0	1.6
Q6PH81-2;Q6PH81	Q6PH81-2;Q6PH81	1;1	1;1	1;1	UPF0547 protein C16orf87	C16orf87	sp|Q6PH81-2|CP087_HUMAN Isoform 2 of UPF0547 protein C16orf87 OS=Homo sapiens OX=9606 GN=C16orf87;sp|Q6PH81|CP087_HUMAN UPF0547 protein C16orf87 OS=Homo sapiens OX=9606 GN=C16orf87 PE=1 SV=1	2	1	1	1	0	0	0	0	1	1	0	0	0	0	1	1	0	0	0	0	1	1	7.5	7.5	7.5	10.431	93	93;154	1	-2					By MS/MS	By MS/MS	0	0	0	0	7.5	7.5
Q6PJW8;Q6PJW8-2;Q6PJW8-3	Q6PJW8;Q6PJW8-2	3;2;1	3;2;1	3;2;1	Consortin	CNST	sp|Q6PJW8|CNST_HUMAN Consortin OS=Homo sapiens OX=9606 GN=CNST PE=1 SV=3;sp|Q6PJW8-2|CNST_HUMAN Isoform 2 of Consortin OS=Homo sapiens OX=9606 GN=CNST	3	3	3	3	0	0	0	0	3	2	0	0	0	0	3	2	0	0	0	0	3	2	5.9	5.9	5.9	79.596	725	725;616;263	0	7.0823					By MS/MS	By MS/MS	0	0	0	0	5.9	3.4
Q6Q788	Q6Q788	3	3	3	Apolipoprotein A-V	APOA5	sp|Q6Q788|APOA5_HUMAN Apolipoprotein A-V OS=Homo sapiens OX=9606 GN=APOA5 PE=1 SV=1	1	3	3	3	0	1	0	3	0	1	0	1	0	3	0	1	0	1	0	3	0	1	11.5	11.5	11.5	41.212	366	366	0	14.262		By MS/MS		By MS/MS		By matching	0	2.7	0	11.5	0	2.5
Q6UWP8	Q6UWP8	1	1	1	Suprabasin	SBSN	sp|Q6UWP8|SBSN_HUMAN Suprabasin OS=Homo sapiens OX=9606 GN=SBSN PE=1 SV=2	1	1	1	1	1	1	0	1	0	1	1	1	0	1	0	1	1	1	0	1	0	1	3.1	3.1	3.1	60.54	590	590	0	13.499	By MS/MS	By MS/MS		By MS/MS		By MS/MS	3.1	3.1	0	3.1	0	3.1
Q6YN16-2;Q6YN16	Q6YN16-2;Q6YN16	1;1	1;1	1;1	Hydroxysteroid dehydrogenase-like protein 2	HSDL2	sp|Q6YN16-2|HSDL2_HUMAN Isoform 2 of Hydroxysteroid dehydrogenase-like protein 2 OS=Homo sapiens OX=9606 GN=HSDL2;sp|Q6YN16|HSDL2_HUMAN Hydroxysteroid dehydrogenase-like protein 2 OS=Homo sapiens OX=9606 GN=HSDL2 PE=1 SV=1	2	1	1	1	0	1	1	0	0	0	0	1	1	0	0	0	0	1	1	0	0	0	4.6	4.6	4.6	37.32	345	345;418	1	-2		By matching	By MS/MS				0	4.6	4.6	0	0	0
Q6ZP01	Q6ZP01	1	1	1	RNA-binding protein 44	RBM44	sp|Q6ZP01|RBM44_HUMAN RNA-binding protein 44 OS=Homo sapiens OX=9606 GN=RBM44 PE=2 SV=3	1	1	1	1	1	1	1	1	1	1	1	1	1	1	1	1	1	1	1	1	1	1	0.9	0.9	0.9	118.11	1052	1052	1	-2	By matching	By MS/MS	By MS/MS	By MS/MS	By MS/MS	By MS/MS	0.9	0.9	0.9	0.9	0.9	0.9
Q6ZUX7	Q6ZUX7	1	1	1	Lipoma HMGIC fusion partner-like 2 protein	LHFPL2	sp|Q6ZUX7|LHPL2_HUMAN LHFPL tetraspan subfamily member 2 protein OS=Homo sapiens OX=9606 GN=LHFPL2 PE=2 SV=2	1	1	1	1	0	1	1	1	0	0	0	1	1	1	0	0	0	1	1	1	0	0	11	11	11	24.486	228	228	0.0033389	3.2426		By matching	By MS/MS	By matching			0	11	11	11	0	0
Q6ZVX7	Q6ZVX7	2	2	2	F-box only protein 50	NCCRP1	sp|Q6ZVX7|FBX50_HUMAN F-box only protein 50 OS=Homo sapiens OX=9606 GN=NCCRP1 PE=1 SV=1	1	2	2	2	0	2	0	1	1	0	0	2	0	1	1	0	0	2	0	1	1	0	8	8	8	30.847	275	275	0.0031797	2.8983		By MS/MS		By MS/MS	By matching		0	8	0	4	4	0
Q70J99-3;Q70J99;Q70J99-2	Q70J99-3;Q70J99	6;6;1	6;6;1	6;6;1	Protein unc-13 homolog D	UNC13D	sp|Q70J99-3|UN13D_HUMAN Isoform 3 of Protein unc-13 homolog D OS=Homo sapiens OX=9606 GN=UNC13D;sp|Q70J99|UN13D_HUMAN Protein unc-13 homolog D OS=Homo sapiens OX=9606 GN=UNC13D PE=1 SV=1	3	6	6	6	0	0	4	0	5	1	0	0	4	0	5	1	0	0	4	0	5	1	8	8	8	128.82	1142	1142;1090;363	0	14.473			By MS/MS		By MS/MS	By matching	0	0	6	0	7.3	1.6
Q71U36-2;Q71U36;P0DPH8;P0DPH7;P0DPH7-2;Q6PEY2	Q71U36-2;Q71U36;P0DPH8;P0DPH7;P0DPH7-2;Q6PEY2	22;22;19;19;16;13	2;2;2;2;2;2	1;1;1;1;1;1	Tubulin alpha-1A chain;Tubulin alpha-3E chain	TUBA1A;TUBA3E	sp|Q71U36-2|TBA1A_HUMAN Isoform 2 of Tubulin alpha-1A chain OS=Homo sapiens OX=9606 GN=TUBA1A;sp|Q71U36|TBA1A_HUMAN Tubulin alpha-1A chain OS=Homo sapiens OX=9606 GN=TUBA1A PE=1 SV=1;sp|P0DPH8|TBA3D_HUMAN Tubulin alpha-3D chain OS=Homo sapiens OX=9606 GN=T	6	22	2	1	11	18	21	20	21	20	0	1	2	2	2	2	0	1	1	1	1	1	63.9	6.5	3.4	46.297	416	416;451;450;450;418;450	0	6.6466	By matching	By matching	By MS/MS	By MS/MS	By MS/MS	By MS/MS	35.3	50.2	63.9	53.4	61.5	58.2
Q76LX8-4;Q76LX8-3;Q76LX8-2;Q76LX8	Q76LX8-4;Q76LX8-3;Q76LX8-2;Q76LX8	2;2;2;2	2;2;2;2	2;2;2;2	A disintegrin and metalloproteinase with thrombospondin motifs 13	ADAMTS13	sp|Q76LX8-4|ATS13_HUMAN Isoform 4 of A disintegrin and metalloproteinase with thrombospondin motifs 13 OS=Homo sapiens OX=9606 GN=ADAMTS13;sp|Q76LX8-3|ATS13_HUMAN Isoform 3 of A disintegrin and metalloproteinase with thrombospondin motifs 13 OS=Homo sapien	4	2	2	2	1	1	1	2	1	0	1	1	1	2	1	0	1	1	1	2	1	0	6.3	6.3	6.3	39.864	364	364;1340;1371;1427	0.0033278	3.238	By matching	By MS/MS	By matching	By MS/MS	By matching		2.5	2.5	2.5	6.3	3.8	0
Q7L099;Q7L099-2;Q7L099-4;Q7L099-3	Q7L099;Q7L099-2;Q7L099-4;Q7L099-3	1;1;1;1	1;1;1;1	1;1;1;1	Protein RUFY3	RUFY3	sp|Q7L099|RUFY3_HUMAN Protein RUFY3 OS=Homo sapiens OX=9606 GN=RUFY3 PE=1 SV=1;sp|Q7L099-2|RUFY3_HUMAN Isoform 2 of Protein RUFY3 OS=Homo sapiens OX=9606 GN=RUFY3;sp|Q7L099-4|RUFY3_HUMAN Isoform 4 of Protein RUFY3 OS=Homo sapiens OX=9606 GN=RUFY3;sp|Q7L099	4	1	1	1	1	1	1	1	1	1	1	1	1	1	1	1	1	1	1	1	1	1	4.5	4.5	4.5	52.964	469	469;506;567;620	1	-2	By matching	By matching	By matching	By matching	By MS/MS	By MS/MS	4.5	4.5	4.5	4.5	4.5	4.5
Q7L2J0;Q7L2J0-2	Q7L2J0;Q7L2J0-2	2;1	2;1	2;1	7SK snRNA methylphosphate capping enzyme	MEPCE	sp|Q7L2J0|MEPCE_HUMAN 7SK snRNA methylphosphate capping enzyme OS=Homo sapiens OX=9606 GN=MEPCE PE=1 SV=1;sp|Q7L2J0-2|MEPCE_HUMAN Isoform 2 of 7SK snRNA methylphosphate capping enzyme OS=Homo sapiens OX=9606 GN=MEPCE	2	2	2	2	0	0	2	1	0	0	0	0	2	1	0	0	0	0	2	1	0	0	2.5	2.5	2.5	74.354	689	689;220	0.0099857	2.1744			By MS/MS	By matching			0	0	2.5	1.2	0	0
Q7L576;Q7L576-2;Q7L576-3	Q7L576;Q7L576-2	17;9;8	17;9;8	8;6;5	Cytoplasmic FMR1-interacting protein 1	CYFIP1	sp|Q7L576|CYFP1_HUMAN Cytoplasmic FMR1-interacting protein 1 OS=Homo sapiens OX=9606 GN=CYFIP1 PE=1 SV=1;sp|Q7L576-2|CYFP1_HUMAN Isoform 2 of Cytoplasmic FMR1-interacting protein 1 OS=Homo sapiens OX=9606 GN=CYFIP1	3	17	17	8	3	14	16	6	15	15	3	14	16	6	15	15	2	6	8	1	7	7	16.8	16.8	8.5	145.18	1253	1253;822;447	0	42.125	By matching	By MS/MS	By MS/MS	By matching	By MS/MS	By MS/MS	2.6	13.2	15.8	5	14.8	14.2
Q7LDG7;Q7LDG7-4;Q7LDG7-2;Q7LDG7-3	Q7LDG7;Q7LDG7-4;Q7LDG7-2;Q7LDG7-3	4;4;4;2	4;4;4;2	4;4;4;2	RAS guanyl-releasing protein 2	RASGRP2	sp|Q7LDG7|GRP2_HUMAN RAS guanyl-releasing protein 2 OS=Homo sapiens OX=9606 GN=RASGRP2 PE=1 SV=1;sp|Q7LDG7-4|GRP2_HUMAN Isoform 4 of RAS guanyl-releasing protein 2 OS=Homo sapiens OX=9606 GN=RASGRP2;sp|Q7LDG7-2|GRP2_HUMAN Isoform 2 of RAS guanyl-releasing	4	4	4	4	0	0	1	0	4	1	0	0	1	0	4	1	0	0	1	0	4	1	9.4	9.4	9.4	69.248	609	609;610;671;144	0	11.255			By matching		By MS/MS	By matching	0	0	3.4	0	9.4	3.4
Q7Z406;Q7Z406-6;Q7Z406-2;Q7Z406-5;Q7Z406-4	Q7Z406;Q7Z406-6;Q7Z406-2;Q7Z406-5;Q7Z406-4	12;12;12;10;10	4;4;4;4;4	4;4;4;4;4	Myosin-14	MYH14	sp|Q7Z406|MYH14_HUMAN Myosin-14 OS=Homo sapiens OX=9606 GN=MYH14 PE=1 SV=2;sp|Q7Z406-6|MYH14_HUMAN Isoform 6 of Myosin-14 OS=Homo sapiens OX=9606 GN=MYH14;sp|Q7Z406-2|MYH14_HUMAN Isoform 2 of Myosin-14 OS=Homo sapiens OX=9606 GN=MYH14;sp|Q7Z406-5|MYH14_HUM	5	12	4	4	6	8	8	7	9	9	1	2	2	1	3	2	1	2	2	1	3	2	5.8	2.4	2.4	227.87	1995	1995;2003;2036;1478;1779	0	8.5221	By MS/MS	By MS/MS	By MS/MS	By MS/MS	By MS/MS	By MS/MS	2.8	4.5	3.9	3.2	4.5	3.9
Q7Z434-4;Q7Z434	Q7Z434-4;Q7Z434	2;2	2;2	2;2	Mitochondrial antiviral-signaling protein	MAVS	sp|Q7Z434-4|MAVS_HUMAN Isoform 4 of Mitochondrial antiviral-signaling protein OS=Homo sapiens OX=9606 GN=MAVS;sp|Q7Z434|MAVS_HUMAN Mitochondrial antiviral-signaling protein OS=Homo sapiens OX=9606 GN=MAVS PE=1 SV=2	2	2	2	2	0	0	0	0	1	1	0	0	0	0	1	1	0	0	0	0	1	1	9	9	9	40.467	399	399;540	0.003096	2.7556					By MS/MS	By MS/MS	0	0	0	0	5.8	3.3
Q7Z4S6-6;Q7Z4S6-3;Q7Z4S6-5;Q7Z4S6-2;Q7Z4S6;Q7Z4S6-4	Q7Z4S6-6;Q7Z4S6-3;Q7Z4S6-5;Q7Z4S6-2;Q7Z4S6;Q7Z4S6-4	1;1;1;1;1;1	1;1;1;1;1;1	1;1;1;1;1;1	Kinesin-like protein KIF21A	KIF21A	sp|Q7Z4S6-6|KI21A_HUMAN Isoform 6 of Kinesin-like protein KIF21A OS=Homo sapiens OX=9606 GN=KIF21A;sp|Q7Z4S6-3|KI21A_HUMAN Isoform 3 of Kinesin-like protein KIF21A OS=Homo sapiens OX=9606 GN=KIF21A;sp|Q7Z4S6-5|KI21A_HUMAN Isoform 5 of Kinesin-like protein	6	1	1	1	0	1	1	1	1	1	0	1	1	1	1	1	0	1	1	1	1	1	0.7	0.7	0.7	180.74	1621	1621;1627;1637;1661;1674;1675	1	-2		By matching	By matching	By matching	By matching	By MS/MS	0	0.7	0.7	0.7	0.7	0.7
Q7Z7M1	Q7Z7M1	1	1	1	Probable G-protein coupled receptor 144	GPR144	sp|Q7Z7M1|AGRD2_HUMAN Adhesion G-protein coupled receptor D2 OS=Homo sapiens OX=9606 GN=ADGRD2 PE=2 SV=1	1	1	1	1	0	1	0	1	0	1	0	1	0	1	0	1	0	1	0	1	0	1	1.5	1.5	1.5	104.09	963	963	1	-2		By matching		By MS/MS		By matching	0	1.5	0	1.5	0	1.5
Q86SJ6;Q86SJ6-2	Q86SJ6;Q86SJ6-2	2;2	2;2	2;2	Desmoglein-4	DSG4	sp|Q86SJ6|DSG4_HUMAN Desmoglein-4 OS=Homo sapiens OX=9606 GN=DSG4 PE=1 SV=1;sp|Q86SJ6-2|DSG4_HUMAN Isoform 2 of Desmoglein-4 OS=Homo sapiens OX=9606 GN=DSG4	2	2	2	2	0	2	0	0	0	0	0	2	0	0	0	0	0	2	0	0	0	0	1.8	1.8	1.8	113.82	1040	1040;1059	0.0034014	3.5309		By MS/MS					0	1.8	0	0	0	0
Q86UF1	Q86UF1	3	3	3	Tetraspanin-33	TSPAN33	sp|Q86UF1|TSN33_HUMAN Tetraspanin-33 OS=Homo sapiens OX=9606 GN=TSPAN33 PE=1 SV=1	1	3	3	3	1	2	2	0	1	0	1	2	2	0	1	0	1	2	2	0	1	0	12.7	12.7	12.7	31.538	283	283	0	9.8712	By matching	By MS/MS	By MS/MS		By matching		4.9	9.5	7.8	0	3.2	0
Q86UX7-2;Q86UX7	Q86UX7-2;Q86UX7	26;26	26;26	26;26	Fermitin family homolog 3	FERMT3	sp|Q86UX7-2|URP2_HUMAN Isoform 2 of Fermitin family homolog 3 OS=Homo sapiens OX=9606 GN=FERMT3;sp|Q86UX7|URP2_HUMAN Fermitin family homolog 3 OS=Homo sapiens OX=9606 GN=FERMT3 PE=1 SV=1	2	26	26	26	16	19	25	21	25	22	16	19	25	21	25	22	16	19	25	21	25	22	54.3	54.3	54.3	75.429	663	663;667	0	233.83	By MS/MS	By MS/MS	By MS/MS	By MS/MS	By MS/MS	By MS/MS	30.6	38.8	52.3	41.8	53.1	45.6
Q86VP6-2;Q86VP6	Q86VP6-2;Q86VP6	1;1	1;1	1;1	Cullin-associated NEDD8-dissociated protein 1	CAND1	sp|Q86VP6-2|CAND1_HUMAN Isoform 2 of Cullin-associated NEDD8-dissociated protein 1 OS=Homo sapiens OX=9606 GN=CAND1;sp|Q86VP6|CAND1_HUMAN Cullin-associated NEDD8-dissociated protein 1 OS=Homo sapiens OX=9606 GN=CAND1 PE=1 SV=2	2	1	1	1	0	1	1	0	1	0	0	1	1	0	1	0	0	1	1	0	1	0	1.3	1.3	1.3	117.89	1062	1062;1230	0	4.708		By matching	By MS/MS		By MS/MS		0	1.3	1.3	0	1.3	0
Q8IWV7-2;Q8IWV7	Q8IWV7-2;Q8IWV7	1;1	1;1	1;1	E3 ubiquitin-protein ligase UBR1	UBR1	sp|Q8IWV7-2|UBR1_HUMAN Isoform 2 of E3 ubiquitin-protein ligase UBR1 OS=Homo sapiens OX=9606 GN=UBR1;sp|Q8IWV7|UBR1_HUMAN E3 ubiquitin-protein ligase UBR1 OS=Homo sapiens OX=9606 GN=UBR1 PE=1 SV=1	2	1	1	1	0	0	0	0	1	1	0	0	0	0	1	1	0	0	0	0	1	1	1.5	1.5	1.5	93.183	803	803;1749	1	-2					By MS/MS	By MS/MS	0	0	0	0	1.5	1.5
Q8IXZ3-4	Q8IXZ3-4	2	2	2			sp|Q8IXZ3-4|SP8_HUMAN Isoform 4 of Transcription factor Sp8 OS=Homo sapiens OX=9606 GN=SP8	1	2	2	2	0	0	1	0	1	0	0	0	1	0	1	0	0	0	1	0	1	0	5.1	5.1	5.1	50.499	508	508	0.010116	2.2149			By MS/MS		By MS/MS		0	0	2.2	0	5.1	0
Q8IZ83;Q8IZ83-3;Q8IZ83-2	Q8IZ83;Q8IZ83-3;Q8IZ83-2	2;2;1	2;2;1	2;2;1	Aldehyde dehydrogenase family 16 member A1	ALDH16A1	sp|Q8IZ83|A16A1_HUMAN Aldehyde dehydrogenase family 16 member A1 OS=Homo sapiens OX=9606 GN=ALDH16A1 PE=1 SV=2;sp|Q8IZ83-3|A16A1_HUMAN Isoform 3 of Aldehyde dehydrogenase family 16 member A1 OS=Homo sapiens OX=9606 GN=ALDH16A1;sp|Q8IZ83-2|A16A1_HUMAN Isofo	3	2	2	2	0	0	0	0	2	0	0	0	0	0	2	0	0	0	0	0	2	0	3.2	3.2	3.2	85.126	802	802;751;308	0.003252	3.0869					By MS/MS		0	0	0	0	3.2	0
Q8IZP0-10;Q8IZP0-8;Q8IZP0-7;Q8IZP0-2;Q8IZP0-4;Q8IZP0-3;Q8IZP0-5;Q8IZP0-6;Q8IZP0-9;Q8IZP0-12;Q8IZP0;Q8IZP0-11	Q8IZP0-10;Q8IZP0-8;Q8IZP0-7;Q8IZP0-2;Q8IZP0-4;Q8IZP0-3;Q8IZP0-5;Q8IZP0-6;Q8IZP0-9;Q8IZP0-12;Q8IZP0;Q8IZP0-11	2;2;2;2;2;2;2;2;2;2;2;1	2;2;2;2;2;2;2;2;2;2;2;1	2;2;2;2;2;2;2;2;2;2;2;1	Abl interactor 1	ABI1	sp|Q8IZP0-10|ABI1_HUMAN Isoform 10 of Abl interactor 1 OS=Homo sapiens OX=9606 GN=ABI1;sp|Q8IZP0-8|ABI1_HUMAN Isoform 8 of Abl interactor 1 OS=Homo sapiens OX=9606 GN=ABI1;sp|Q8IZP0-7|ABI1_HUMAN Isoform 7 of Abl interactor 1 OS=Homo sapiens OX=9606 GN=ABI1	12	2	2	2	0	1	0	0	1	1	0	1	0	0	1	1	0	1	0	0	1	1	8.2	8.2	8.2	42.667	388	388;393;422;446;451;452;476;480;481;496;508;329	0	4.9347		By MS/MS			By MS/MS	By MS/MS	0	4.1	0	0	4.1	4.1
Q8N1L4-2;Q8N1L4	Q8N1L4-2;Q8N1L4	1;1	1;1	1;1	Putative inactive cytochrome P450 family member 4Z2	CYP4Z2P	sp|Q8N1L4-2|CP4Z2_HUMAN Isoform 2 of Putative inactive cytochrome P450 family member 4Z2 OS=Homo sapiens OX=9606 GN=CYP4Z2P;sp|Q8N1L4|CP4Z2_HUMAN Putative inactive cytochrome P450 family member 4Z2 OS=Homo sapiens OX=9606 GN=CYP4Z2P PE=5 SV=2	2	1	1	1	0	0	0	1	1	1	0	0	0	1	1	1	0	0	0	1	1	1	5.5	5.5	5.5	34.615	292	292;340	1	-2				By matching	By MS/MS	By matching	0	0	0	5.5	5.5	5.5
Q8N392-2;Q8N392	Q8N392-2;Q8N392	1;1	1;1	1;1	Rho GTPase-activating protein 18	ARHGAP18	sp|Q8N392-2|RHG18_HUMAN Isoform 2 of Rho GTPase-activating protein 18 OS=Homo sapiens OX=9606 GN=ARHGAP18;sp|Q8N392|RHG18_HUMAN Rho GTPase-activating protein 18 OS=Homo sapiens OX=9606 GN=ARHGAP18 PE=1 SV=3	2	1	1	1	0	0	1	0	0	0	0	0	1	0	0	0	0	0	1	0	0	0	1.8	1.8	1.8	70.163	618	618;663	0.007485	2.5424			By MS/MS				0	0	1.8	0	0	0
Q8N9U0	Q8N9U0	1	1	1	Tandem C2 domains nuclear protein	TC2N	sp|Q8N9U0|TAC2N_HUMAN Tandem C2 domains nuclear protein OS=Homo sapiens OX=9606 GN=TC2N PE=1 SV=2	1	1	1	1	0	0	0	0	1	0	0	0	0	0	1	0	0	0	0	0	1	0	3.7	3.7	3.7	55.284	490	490	0.0045181	2.5993					By MS/MS		0	0	0	0	3.7	0
Q8NBM8	Q8NBM8	1	1	1	Prenylcysteine oxidase-like	PCYOX1L	sp|Q8NBM8|PCYXL_HUMAN Prenylcysteine oxidase-like OS=Homo sapiens OX=9606 GN=PCYOX1L PE=1 SV=2	1	1	1	1	0	0	1	0	1	0	0	0	1	0	1	0	0	0	1	0	1	0	2.2	2.2	2.2	54.646	494	494	0.006006	2.5468			By matching		By MS/MS		0	0	2.2	0	2.2	0
Q8NBX0	Q8NBX0	2	2	2	Saccharopine dehydrogenase-like oxidoreductase	SCCPDH	sp|Q8NBX0|SCPDL_HUMAN Saccharopine dehydrogenase-like oxidoreductase OS=Homo sapiens OX=9606 GN=SCCPDH PE=1 SV=1	1	2	2	2	0	0	1	0	2	1	0	0	1	0	2	1	0	0	1	0	2	1	6.3	6.3	6.3	47.151	429	429	0.003367	3.3545			By matching		By MS/MS	By matching	0	0	3	0	6.3	3
Q8NDM7-5;Q8NDM7-4;Q8NDM7-3;Q8NDM7-2;Q8NDM7	Q8NDM7-5;Q8NDM7-4;Q8NDM7-3;Q8NDM7-2;Q8NDM7	1;1;1;1;1	1;1;1;1;1	1;1;1;1;1	Cilia- and flagella-associated protein 43	CFAP43	sp|Q8NDM7-5|CFA43_HUMAN Isoform 5 of Cilia- and flagella-associated protein 43 OS=Homo sapiens OX=9606 GN=CFAP43;sp|Q8NDM7-4|CFA43_HUMAN Isoform 4 of Cilia- and flagella-associated protein 43 OS=Homo sapiens OX=9606 GN=CFAP43;sp|Q8NDM7-3|CFA43_HUMAN Isofor	5	1	1	1	0	1	1	1	1	1	0	1	1	1	1	1	0	1	1	1	1	1	5.1	5.1	5.1	42.134	372	372;481;939;1636;1665	1	-2		By matching	By MS/MS	By matching	By matching	By matching	0	5.1	5.1	5.1	5.1	5.1
Q8NEZ2-2;Q8NEZ2	Q8NEZ2-2;Q8NEZ2	1;1	1;1	1;1	Vacuolar protein sorting-associated protein 37A	VPS37A	sp|Q8NEZ2-2|VP37A_HUMAN Isoform 2 of Vacuolar protein sorting-associated protein 37A OS=Homo sapiens OX=9606 GN=VPS37A;sp|Q8NEZ2|VP37A_HUMAN Vacuolar protein sorting-associated protein 37A OS=Homo sapiens OX=9606 GN=VPS37A PE=1 SV=1	2	1	1	1	0	1	1	1	1	1	0	1	1	1	1	1	0	1	1	1	1	1	3	3	3	41.456	372	372;397	0.0088106	2.2876		By matching	By matching	By matching	By MS/MS	By matching	0	3	3	3	3	3
Q8NG11;Q8NG11-2;Q8NG11-3	Q8NG11;Q8NG11-2;Q8NG11-3	2;2;1	2;2;1	2;2;1	Tetraspanin-14	TSPAN14	sp|Q8NG11|TSN14_HUMAN Tetraspanin-14 OS=Homo sapiens OX=9606 GN=TSPAN14 PE=1 SV=1;sp|Q8NG11-2|TSN14_HUMAN Isoform 2 of Tetraspanin-14 OS=Homo sapiens OX=9606 GN=TSPAN14;sp|Q8NG11-3|TSN14_HUMAN Isoform 3 of Tetraspanin-14 OS=Homo sapiens OX=9606 GN=TSPAN14	3	2	2	2	0	0	2	0	1	0	0	0	2	0	1	0	0	0	2	0	1	0	10.4	10.4	10.4	30.69	270	270;253;147	0	4.4992			By MS/MS		By matching		0	0	10.4	0	6.3	0
Q8TAL5	Q8TAL5	1	1	1	Uncharacterized protein C9orf43	C9orf43	sp|Q8TAL5|CI043_HUMAN Uncharacterized protein C9orf43 OS=Homo sapiens OX=9606 GN=C9orf43 PE=1 SV=1	1	1	1	1	0	0	0	0	0	1	0	0	0	0	0	1	0	0	0	0	0	1	2.6	2.6	2.6	52.221	461	461	1	-2						By MS/MS	0	0	0	0	0	2.6
Q8TB24-4;Q8TB24	Q8TB24-4;Q8TB24	1;1	1;1	1;1	Ras and Rab interactor 3	RIN3	sp|Q8TB24-4|RIN3_HUMAN Isoform 4 of Ras and Rab interactor 3 OS=Homo sapiens OX=9606 GN=RIN3;sp|Q8TB24|RIN3_HUMAN Ras and Rab interactor 3 OS=Homo sapiens OX=9606 GN=RIN3 PE=1 SV=4	2	1	1	1	0	0	0	0	1	0	0	0	0	0	1	0	0	0	0	0	1	0	2.5	2.5	2.5	98.738	903	903;985	0.0033167	3.2227					By MS/MS		0	0	0	0	2.5	0
Q8TB52	Q8TB52	1	1	1	F-box only protein 30	FBXO30	sp|Q8TB52|FBX30_HUMAN F-box only protein 30 OS=Homo sapiens OX=9606 GN=FBXO30 PE=1 SV=3	1	1	1	1	0	0	1	1	0	0	0	0	1	1	0	0	0	0	1	1	0	0	1.9	1.9	1.9	82.303	745	745	1	-2			By MS/MS	By matching			0	0	1.9	1.9	0	0
Q8TC12;Q8TC12-2;Q8TC12-3	Q8TC12;Q8TC12-2	5;4;2	5;4;2	5;4;2	Retinol dehydrogenase 11	RDH11	sp|Q8TC12|RDH11_HUMAN Retinol dehydrogenase 11 OS=Homo sapiens OX=9606 GN=RDH11 PE=1 SV=2;sp|Q8TC12-2|RDH11_HUMAN Isoform 2 of Retinol dehydrogenase 11 OS=Homo sapiens OX=9606 GN=RDH11	3	5	5	5	0	2	5	2	4	4	0	2	5	2	4	4	0	2	5	2	4	4	22	22	22	35.386	318	318;305;248	0	14.422		By matching	By MS/MS	By matching	By MS/MS	By MS/MS	0	7.5	22	8.5	17.9	17.9
Q8TCU6-2;Q8TCU6-3;Q8TCU6	Q8TCU6-2;Q8TCU6-3;Q8TCU6	1;1;1	1;1;1	1;1;1	Phosphatidylinositol 3,4,5-trisphosphate-dependent Rac exchanger 1 protein	PREX1	sp|Q8TCU6-2|PREX1_HUMAN Isoform 2 of Phosphatidylinositol 3,4,5-trisphosphate-dependent Rac exchanger 1 protein OS=Homo sapiens OX=9606 GN=PREX1;sp|Q8TCU6-3|PREX1_HUMAN Isoform 3 of Phosphatidylinositol 3,4,5-trisphosphate-dependent Rac exchanger 1 protein	3	1	1	1	1	1	1	1	0	1	1	1	1	1	0	1	1	1	1	1	0	1	1.8	1.8	1.8	106.09	956	956;1561;1659	1	-2	By matching	By matching	By matching	By MS/MS		By matching	1.8	1.8	1.8	1.8	0	1.8
Q8TF42	Q8TF42	6	6	6	Ubiquitin-associated and SH3 domain-containing protein B	UBASH3B	sp|Q8TF42|UBS3B_HUMAN Ubiquitin-associated and SH3 domain-containing protein B OS=Homo sapiens OX=9606 GN=UBASH3B PE=1 SV=2	1	6	6	6	0	0	1	0	6	3	0	0	1	0	6	3	0	0	1	0	6	3	11.1	11.1	11.1	72.695	649	649	0	9.2094			By matching		By MS/MS	By MS/MS	0	0	1.5	0	11.1	5.4
Q8TF66;Q8TF66-2	Q8TF66;Q8TF66-2	3;3	3;3	3;3	Leucine-rich repeat-containing protein 15	LRRC15	sp|Q8TF66|LRC15_HUMAN Leucine-rich repeat-containing protein 15 OS=Homo sapiens OX=9606 GN=LRRC15 PE=2 SV=2;sp|Q8TF66-2|LRC15_HUMAN Isoform 2 of Leucine-rich repeat-containing protein 15 OS=Homo sapiens OX=9606 GN=LRRC15	2	3	3	3	0	3	1	1	0	1	0	3	1	1	0	1	0	3	1	1	0	1	4.3	4.3	4.3	64.365	581	581;587	0	4.9082		By MS/MS	By matching	By matching		By matching	0	4.3	1.5	1.5	0	1.5
Q8WVV4;Q8WVV4-1	Q8WVV4;Q8WVV4-1	2;2	2;2	2;2	Protein POF1B	POF1B	sp|Q8WVV4|POF1B_HUMAN Protein POF1B OS=Homo sapiens OX=9606 GN=POF1B PE=1 SV=3;sp|Q8WVV4-1|POF1B_HUMAN Isoform 1 of Protein POF1B OS=Homo sapiens OX=9606 GN=POF1B	2	2	2	2	1	2	0	2	1	0	1	2	0	2	1	0	1	2	0	2	1	0	4.4	4.4	4.4	68.064	589	589;595	0.0017544	3.884	By MS/MS	By MS/MS		By matching	By matching		1.7	4.4	0	4.4	1.7	0
Q8WWA1;Q8WWA1-2;Q8WWA1-3	Q8WWA1;Q8WWA1-2	5;5;2	5;5;2	5;5;2	Transmembrane protein 40	TMEM40	sp|Q8WWA1|TMM40_HUMAN Transmembrane protein 40 OS=Homo sapiens OX=9606 GN=TMEM40 PE=1 SV=2;sp|Q8WWA1-2|TMM40_HUMAN Isoform 2 of Transmembrane protein 40 OS=Homo sapiens OX=9606 GN=TMEM40	3	5	5	5	0	0	0	2	5	4	0	0	0	2	5	4	0	0	0	2	5	4	26.2	26.2	26.2	25.495	233	233;203;157	0	18.277				By matching	By MS/MS	By MS/MS	0	0	0	12.4	26.2	26.2
Q8WWI5-3;Q8WWI5-2;Q8WWI5	Q8WWI5-3;Q8WWI5-2;Q8WWI5	1;1;1	1;1;1	1;1;1	Choline transporter-like protein 1	SLC44A1	sp|Q8WWI5-3|CTL1_HUMAN Isoform 3 of Choline transporter-like protein 1 OS=Homo sapiens OX=9606 GN=SLC44A1;sp|Q8WWI5-2|CTL1_HUMAN Isoform 2 of Choline transporter-like protein 1 OS=Homo sapiens OX=9606 GN=SLC44A1;sp|Q8WWI5|CTL1_HUMAN Choline transporter-lik	3	1	1	1	0	0	0	0	1	0	0	0	0	0	1	0	0	0	0	0	1	0	2.6	2.6	2.6	73.011	652	652;654;657	0.010101	2.2082					By MS/MS		0	0	0	0	2.6	0
Q8WXH0;Q8WXH0-2	Q8WXH0;Q8WXH0-2	1;1	1;1	1;1	Nesprin-2	SYNE2	sp|Q8WXH0|SYNE2_HUMAN Nesprin-2 OS=Homo sapiens OX=9606 GN=SYNE2 PE=1 SV=3;sp|Q8WXH0-2|SYNE2_HUMAN Isoform 2 of Nesprin-2 OS=Homo sapiens OX=9606 GN=SYNE2	2	1	1	1	0	1	0	0	0	0	0	1	0	0	0	0	0	1	0	0	0	0	0.1	0.1	0.1	796.43	6885	6885;6907	0.0031746	2.8973		By MS/MS					0	0.1	0	0	0	0
Q8WXX7-5	Q8WXX7-5	1	1	1			sp|Q8WXX7-5|AUTS2_HUMAN Isoform 5 of Autism susceptibility gene 2 protein OS=Homo sapiens OX=9606 GN=AUTS2	1	1	1	1	1	0	1	1	0	1	1	0	1	1	0	1	1	0	1	1	0	1	1.6	1.6	1.6	75.997	680	680	1	-2	By matching		By matching	By matching		By MS/MS	1.6	0	1.6	1.6	0	1.6
Q92614-5;Q92614-2;Q92614-3;Q92614-4;Q92614	Q92614-5;Q92614-2;Q92614-3;Q92614-4;Q92614	3;3;3;3;3	3;3;3;3;3	3;3;3;3;3	Unconventional myosin-XVIIIa	MYO18A	sp|Q92614-5|MY18A_HUMAN Isoform 5 of Unconventional myosin-XVIIIa OS=Homo sapiens OX=9606 GN=MYO18A;sp|Q92614-2|MY18A_HUMAN Isoform 2 of Unconventional myosin-XVIIIa OS=Homo sapiens OX=9606 GN=MYO18A;sp|Q92614-3|MY18A_HUMAN Isoform 3 of Unconventional myos	5	3	3	3	0	0	2	0	2	0	0	0	2	0	2	0	0	0	2	0	2	0	2.5	2.5	2.5	180.49	1581	1581;1723;2002;2039;2054	0	5.5167			By MS/MS		By MS/MS		0	0	1.7	0	1.6	0
Q92619;Q92619-2	Q92619;Q92619-2	4;4	4;4	4;4	Minor histocompatibility protein HA-1;Minor histocompatibility antigen HA-1	HMHA1	sp|Q92619|HMHA1_HUMAN Rho GTPase-activating protein 45 OS=Homo sapiens OX=9606 GN=ARHGAP45 PE=1 SV=2;sp|Q92619-2|HMHA1_HUMAN Isoform 2 of Rho GTPase-activating protein 45 OS=Homo sapiens OX=9606 GN=ARHGAP45	2	4	4	4	0	0	1	0	2	3	0	0	1	0	2	3	0	0	1	0	2	3	6.5	6.5	6.5	124.61	1136	1136;1152	0	15.142			By MS/MS		By MS/MS	By MS/MS	0	0	1.6	0	2.7	4.9
Q92882	Q92882	1	1	1	Osteoclast-stimulating factor 1	OSTF1	sp|Q92882|OSTF1_HUMAN Osteoclast-stimulating factor 1 OS=Homo sapiens OX=9606 GN=OSTF1 PE=1 SV=2	1	1	1	1	0	0	1	0	0	0	0	0	1	0	0	0	0	0	1	0	0	0	5.6	5.6	5.6	23.787	214	214	0.0088757	2.3469			By MS/MS				0	0	5.6	0	0	0
Q92954-5;Q92954-4;Q92954-3;Q92954-6;Q92954-2;Q92954	Q92954-5;Q92954-4;Q92954-3;Q92954-6;Q92954-2;Q92954	7;7;7;7;7;7	7;7;7;7;7;7	7;7;7;7;7;7	Proteoglycan 4;Proteoglycan 4 C-terminal part	PRG4	sp|Q92954-5|PRG4_HUMAN Isoform E of Proteoglycan 4 OS=Homo sapiens OX=9606 GN=PRG4;sp|Q92954-4|PRG4_HUMAN Isoform D of Proteoglycan 4 OS=Homo sapiens OX=9606 GN=PRG4;sp|Q92954-3|PRG4_HUMAN Isoform C of Proteoglycan 4 OS=Homo sapiens OX=9606 GN=PRG4;sp|Q929	6	7	7	7	4	2	4	6	5	5	4	2	4	6	5	5	4	2	4	6	5	5	9.5	9.5	9.5	102.51	933	933;1270;1311;1361;1363;1404	0	24.001	By matching	By MS/MS	By MS/MS	By MS/MS	By MS/MS	By MS/MS	5.5	3.5	5.5	7.7	6.6	7.3
Q93084-2;Q93084-4;Q93084-3;Q93084-7;Q93084;Q93084-6;Q93084-5	Q93084-2;Q93084-4;Q93084-3;Q93084-7;Q93084;Q93084-6;Q93084-5	32;31;31;31;31;31;31	32;31;31;31;31;31;31	23;22;22;22;22;22;22	Sarcoplasmic/endoplasmic reticulum calcium ATPase 3	ATP2A3	sp|Q93084-2|AT2A3_HUMAN Isoform SERCA3A of Sarcoplasmic/endoplasmic reticulum calcium ATPase 3 OS=Homo sapiens OX=9606 GN=ATP2A3;sp|Q93084-4|AT2A3_HUMAN Isoform SERCA3G of Sarcoplasmic/endoplasmic reticulum calcium ATPase 3 OS=Homo sapiens OX=9606 GN=ATP2A	7	32	32	23	0	10	24	20	30	26	0	10	24	20	30	26	0	9	17	15	23	18	34.8	34.8	26.9	109.25	999	999;998;1029;1033;1043;1044;1052	0	149.17		By MS/MS	By MS/MS	By MS/MS	By MS/MS	By MS/MS	0	12.7	26.6	26.6	34.8	29.2
Q969X1	Q969X1	1	1	1	Protein lifeguard 3	TMBIM1	sp|Q969X1|LFG3_HUMAN Protein lifeguard 3 OS=Homo sapiens OX=9606 GN=TMBIM1 PE=1 SV=2	1	1	1	1	1	1	1	1	1	1	1	1	1	1	1	1	1	1	1	1	1	1	4.5	4.5	4.5	34.607	311	311	0	30.15	By MS/MS	By MS/MS	By MS/MS	By MS/MS	By MS/MS	By MS/MS	4.5	4.5	4.5	4.5	4.5	4.5
Q96AP7	Q96AP7	3	3	3	Endothelial cell-selective adhesion molecule	ESAM	sp|Q96AP7|ESAM_HUMAN Endothelial cell-selective adhesion molecule OS=Homo sapiens OX=9606 GN=ESAM PE=1 SV=1	1	3	3	3	0	0	3	0	3	2	0	0	3	0	3	2	0	0	3	0	3	2	10.8	10.8	10.8	41.176	390	390	0	9.4107			By MS/MS		By MS/MS	By matching	0	0	10.8	0	10.8	7.9
Q96C24;Q96C24-2	Q96C24;Q96C24-2	7;5	7;5	7;5	Synaptotagmin-like protein 4	SYTL4	sp|Q96C24|SYTL4_HUMAN Synaptotagmin-like protein 4 OS=Homo sapiens OX=9606 GN=SYTL4 PE=1 SV=2;sp|Q96C24-2|SYTL4_HUMAN Isoform 2 of Synaptotagmin-like protein 4 OS=Homo sapiens OX=9606 GN=SYTL4	2	7	7	7	0	1	3	0	6	4	0	1	3	0	6	4	0	1	3	0	6	4	13.4	13.4	13.4	76.023	671	671;349	0	14.141		By matching	By MS/MS		By MS/MS	By MS/MS	0	1	4.5	0	11.5	5.5
Q96DZ9-4;Q96DZ9-5;Q96DZ9-3;Q96DZ9-6;Q96DZ9-2;Q96DZ9	Q96DZ9-4;Q96DZ9-5;Q96DZ9-3;Q96DZ9-6;Q96DZ9-2;Q96DZ9	2;2;2;2;2;2	2;2;2;2;2;2	2;2;2;2;2;2	CKLF-like MARVEL transmembrane domain-containing protein 5	CMTM5	sp|Q96DZ9-4|CKLF5_HUMAN Isoform 4 of CKLF-like MARVEL transmembrane domain-containing protein 5 OS=Homo sapiens OX=9606 GN=CMTM5;sp|Q96DZ9-5|CKLF5_HUMAN Isoform 5 of CKLF-like MARVEL transmembrane domain-containing protein 5 OS=Homo sapiens OX=9606 GN=CMTM	6	2	2	2	1	2	2	1	2	2	1	2	2	1	2	2	1	2	2	1	2	2	43.2	43.2	43.2	8.2553	74	74;105;118;125;156;223	0	9.8547	By matching	By MS/MS	By MS/MS	By matching	By MS/MS	By MS/MS	17.6	43.2	43.2	17.6	43.2	43.2
Q96F07-2;Q96F07	Q96F07-2;Q96F07	10;9	1;1	1;1	Cytoplasmic FMR1-interacting protein 2	CYFIP2	sp|Q96F07-2|CYFP2_HUMAN Isoform 2 of Cytoplasmic FMR1-interacting protein 2 OS=Homo sapiens OX=9606 GN=CYFIP2;sp|Q96F07|CYFP2_HUMAN Cytoplasmic FMR1-interacting protein 2 OS=Homo sapiens OX=9606 GN=CYFIP2 PE=1 SV=2	2	10	1	1	1	9	9	6	9	9	0	1	1	1	1	1	0	1	1	1	1	1	9.3	1	1	145.67	1253	1253;1278	1	-2	By matching	By MS/MS	By MS/MS	By matching	By matching	By matching	0.9	8.4	8.4	5	8.3	8.4
Q96FZ7	Q96FZ7	1	1	1	Charged multivesicular body protein 6	CHMP6	sp|Q96FZ7|CHMP6_HUMAN Charged multivesicular body protein 6 OS=Homo sapiens OX=9606 GN=CHMP6 PE=1 SV=3	1	1	1	1	0	1	1	0	1	1	0	1	1	0	1	1	0	1	1	0	1	1	6.5	6.5	6.5	23.485	201	201	0	4.8719		By matching	By MS/MS		By MS/MS	By matching	0	6.5	6.5	0	6.5	6.5
Q96G23	Q96G23	1	1	1	Ceramide synthase 2	CERS2	sp|Q96G23|CERS2_HUMAN Ceramide synthase 2 OS=Homo sapiens OX=9606 GN=CERS2 PE=1 SV=1	1	1	1	1	0	0	0	0	1	1	0	0	0	0	1	1	0	0	0	0	1	1	5.3	5.3	5.3	44.876	380	380	0.003125	2.7989					By MS/MS	By matching	0	0	0	0	5.3	5.3
Q96HC4-3;Q96HC4-2;Q96HC4-7;Q96HC4-4;Q96HC4;Q96HC4-6	Q96HC4-3;Q96HC4-2;Q96HC4-7;Q96HC4-4;Q96HC4;Q96HC4-6	2;2;2;2;2;2	2;2;2;2;2;2	2;2;2;2;2;2	PDZ and LIM domain protein 5	PDLIM5	sp|Q96HC4-3|PDLI5_HUMAN Isoform 3 of PDZ and LIM domain protein 5 OS=Homo sapiens OX=9606 GN=PDLIM5;sp|Q96HC4-2|PDLI5_HUMAN Isoform 2 of PDZ and LIM domain protein 5 OS=Homo sapiens OX=9606 GN=PDLIM5;sp|Q96HC4-7|PDLI5_HUMAN Isoform 7 of PDZ and LIM domain	6	2	2	2	0	0	0	0	2	0	0	0	0	0	2	0	0	0	0	0	2	0	12.1	12.1	12.1	23.823	214	214;234;483;487;596;625	0.0031898	2.9188					By MS/MS		0	0	0	0	12.1	0
Q96IX5	Q96IX5	1	1	1	Up-regulated during skeletal muscle growth protein 5	USMG5	sp|Q96IX5|ATPMD_HUMAN ATP synthase membrane subunit DAPIT, mitochondrial OS=Homo sapiens OX=9606 GN=ATP5MD PE=1 SV=1	1	1	1	1	0	0	1	0	1	1	0	0	1	0	1	1	0	0	1	0	1	1	25.9	25.9	25.9	6.4575	58	58	0	4.2263			By MS/MS		By MS/MS	By MS/MS	0	0	25.9	0	25.9	25.9
Q96P48-3;Q96P48;Q96P48-5;Q96P48-7;Q96P48-2;Q96P48-4;Q96P48-1	Q96P48-3;Q96P48;Q96P48-5;Q96P48-7;Q96P48-2;Q96P48-4;Q96P48-1	2;2;1;1;1;1;1	2;2;1;1;1;1;1	2;2;1;1;1;1;1	Arf-GAP with Rho-GAP domain, ANK repeat and PH domain-containing protein 1	ARAP1	sp|Q96P48-3|ARAP1_HUMAN Isoform 3 of Arf-GAP with Rho-GAP domain, ANK repeat and PH domain-containing protein 1 OS=Homo sapiens OX=9606 GN=ARAP1;sp|Q96P48|ARAP1_HUMAN Arf-GAP with Rho-GAP domain, ANK repeat and PH domain-containing protein 1 OS=Homo sapien	7	2	2	2	0	0	2	2	1	2	0	0	2	2	1	2	0	0	2	2	1	2	1.7	1.7	1.7	160.99	1439	1439;1450;679;1133;1199;1205;1210	0	5.2134			By MS/MS	By matching	By MS/MS	By MS/MS	0	0	1.7	1.7	0.6	1.7
Q96P63;Q96P63-2	Q96P63;Q96P63-2	6;6	6;6	6;6	Serpin B12	SERPINB12	sp|Q96P63|SPB12_HUMAN Serpin B12 OS=Homo sapiens OX=9606 GN=SERPINB12 PE=1 SV=1;sp|Q96P63-2|SPB12_HUMAN Isoform 2 of Serpin B12 OS=Homo sapiens OX=9606 GN=SERPINB12	2	6	6	6	5	6	4	6	3	5	5	6	4	6	3	5	5	6	4	6	3	5	20.5	20.5	20.5	46.276	405	405;425	0	19.977	By MS/MS	By MS/MS	By matching	By MS/MS	By MS/MS	By matching	18.3	20.5	10.6	20.5	6.7	18.5
Q96QA5	Q96QA5	3	3	3	Gasdermin-A	GSDMA	sp|Q96QA5|GSDMA_HUMAN Gasdermin-A OS=Homo sapiens OX=9606 GN=GSDMA PE=1 SV=4	1	3	3	3	2	3	0	1	0	1	2	3	0	1	0	1	2	3	0	1	0	1	8.8	8.8	8.8	49.364	445	445	0	42.99	By MS/MS	By MS/MS		By MS/MS		By MS/MS	6.5	8.8	0	1.8	0	1.8
Q96QK1	Q96QK1	2	2	2	Vacuolar protein sorting-associated protein 35	VPS35	sp|Q96QK1|VPS35_HUMAN Vacuolar protein sorting-associated protein 35 OS=Homo sapiens OX=9606 GN=VPS35 PE=1 SV=2	1	2	2	2	0	0	2	0	0	0	0	0	2	0	0	0	0	0	2	0	0	0	3.1	3.1	3.1	91.706	796	796	0.0033841	3.4423			By MS/MS				0	0	3.1	0	0	0
Q96S97	Q96S97	2	2	2	Myeloid-associated differentiation marker	MYADM	sp|Q96S97|MYADM_HUMAN Myeloid-associated differentiation marker OS=Homo sapiens OX=9606 GN=MYADM PE=1 SV=2	1	2	2	2	1	1	2	2	2	2	1	1	2	2	2	2	1	1	2	2	2	2	10.2	10.2	10.2	35.273	322	322	0	14.464	By MS/MS	By MS/MS	By MS/MS	By MS/MS	By MS/MS	By MS/MS	7.1	3.1	10.2	10.2	10.2	10.2
Q99081;Q99081-3	Q99081;Q99081-3	1;1	1;1	1;1	Transcription factor 12	TCF12	sp|Q99081|HTF4_HUMAN Transcription factor 12 OS=Homo sapiens OX=9606 GN=TCF12 PE=1 SV=1;sp|Q99081-3|HTF4_HUMAN Isoform 3 of Transcription factor 12 OS=Homo sapiens OX=9606 GN=TCF12	2	1	1	1	0	0	1	0	0	1	0	0	1	0	0	1	0	0	1	0	0	1	2.2	2.2	2.2	72.964	682	682;706	1	-2			By matching			By MS/MS	0	0	2.2	0	0	2.2
Q99439;Q99439-2	Q99439;Q99439-2	7;4	7;4	7;4	Calponin-2	CNN2	sp|Q99439|CNN2_HUMAN Calponin-2 OS=Homo sapiens OX=9606 GN=CNN2 PE=1 SV=4;sp|Q99439-2|CNN2_HUMAN Isoform 2 of Calponin-2 OS=Homo sapiens OX=9606 GN=CNN2	2	7	7	7	1	2	3	6	7	7	1	2	3	6	7	7	1	2	3	6	7	7	28.2	28.2	28.2	33.697	309	309;270	0	40.595	By matching	By MS/MS	By MS/MS	By MS/MS	By MS/MS	By MS/MS	2.6	8.1	11.7	23.9	28.2	28.2
Q99623;Q99623-2	Q99623;Q99623-2	9;7	9;7	9;7	Prohibitin-2	PHB2	sp|Q99623|PHB2_HUMAN Prohibitin-2 OS=Homo sapiens OX=9606 GN=PHB2 PE=1 SV=2;sp|Q99623-2|PHB2_HUMAN Isoform 2 of Prohibitin-2 OS=Homo sapiens OX=9606 GN=PHB2	2	9	9	9	1	3	8	3	8	8	1	3	8	3	8	8	1	3	8	3	8	8	36.8	36.8	36.8	33.296	299	299;261	0	23.294	By matching	By MS/MS	By MS/MS	By matching	By MS/MS	By MS/MS	4	10	32.4	10	32.4	32.4
Q99714;Q99714-2	Q99714;Q99714-2	2;1	2;1	2;1	3-hydroxyacyl-CoA dehydrogenase type-2	HSD17B10	sp|Q99714|HCD2_HUMAN 3-hydroxyacyl-CoA dehydrogenase type-2 OS=Homo sapiens OX=9606 GN=HSD17B10 PE=1 SV=3;sp|Q99714-2|HCD2_HUMAN Isoform 2 of 3-hydroxyacyl-CoA dehydrogenase type-2 OS=Homo sapiens OX=9606 GN=HSD17B10	2	2	2	2	0	0	1	2	2	2	0	0	1	2	2	2	0	0	1	2	2	2	9.6	9.6	9.6	26.923	261	261;252	0	4.1688			By MS/MS	By matching	By MS/MS	By MS/MS	0	0	6.5	9.6	9.6	9.6
Q99719-2;Q99719	Q99719-2;Q99719	2;2	2;2	2;2	Septin-5	2005-09-01	sp|Q99719-2|SEPT5_HUMAN Isoform 2 of Septin-5 OS=Homo sapiens OX=9606 GN=SEPTIN5;sp|Q99719|SEPT5_HUMAN Septin-5 OS=Homo sapiens OX=9606 GN=SEPTIN5 PE=1 SV=1	2	2	2	2	0	0	2	0	2	1	0	0	2	0	2	1	0	0	2	0	2	1	4.9	4.9	4.9	39.331	346	346;369	0.0033784	3.4415			By MS/MS		By MS/MS	By matching	0	0	4.9	0	4.9	2.3
Q99798	Q99798	3	3	3	Aconitate hydratase, mitochondrial	ACO2	sp|Q99798|ACON_HUMAN Aconitate hydratase, mitochondrial OS=Homo sapiens OX=9606 GN=ACO2 PE=1 SV=2	1	3	3	3	0	0	2	0	1	2	0	0	2	0	1	2	0	0	2	0	1	2	4.2	4.2	4.2	85.424	780	780	0	7.2074			By MS/MS		By MS/MS	By MS/MS	0	0	2.9	0	1.3	3.3
Q99832-3;Q99832;Q99832-2;Q99832-4	Q99832-3;Q99832	4;4;1;1	4;4;1;1	4;4;1;1	T-complex protein 1 subunit eta	CCT7	sp|Q99832-3|TCPH_HUMAN Isoform 3 of T-complex protein 1 subunit eta OS=Homo sapiens OX=9606 GN=CCT7;sp|Q99832|TCPH_HUMAN T-complex protein 1 subunit eta OS=Homo sapiens OX=9606 GN=CCT7 PE=1 SV=2	4	4	4	4	0	0	1	0	4	4	0	0	1	0	4	4	0	0	1	0	4	4	11.2	11.2	11.2	54.804	499	499;543;339;456	0	30.119			By matching		By MS/MS	By matching	0	0	2.4	0	11.2	11.2
Q9BSJ8;Q9BSJ8-2	Q9BSJ8;Q9BSJ8-2	11;11	11;11	11;11	Extended synaptotagmin-1	ESYT1	sp|Q9BSJ8|ESYT1_HUMAN Extended synaptotagmin-1 OS=Homo sapiens OX=9606 GN=ESYT1 PE=1 SV=1;sp|Q9BSJ8-2|ESYT1_HUMAN Isoform 2 of Extended synaptotagmin-1 OS=Homo sapiens OX=9606 GN=ESYT1	2	11	11	11	0	1	6	3	10	8	0	1	6	3	10	8	0	1	6	3	10	8	14.3	14.3	14.3	122.85	1104	1104;1114	0	27.434		By matching	By MS/MS	By matching	By MS/MS	By MS/MS	0	1.4	7.9	3.6	12.6	9.8
Q9BV40	Q9BV40	2	2	2	Vesicle-associated membrane protein 8	VAMP8	sp|Q9BV40|VAMP8_HUMAN Vesicle-associated membrane protein 8 OS=Homo sapiens OX=9606 GN=VAMP8 PE=1 SV=1	1	2	2	2	0	0	0	0	2	0	0	0	0	0	2	0	0	0	0	0	2	0	24	24	24	11.438	100	100	0.0032103	3.0318					By MS/MS		0	0	0	0	24	0
Q9BVC6	Q9BVC6	1	1	1	Transmembrane protein 109	TMEM109	sp|Q9BVC6|TM109_HUMAN Transmembrane protein 109 OS=Homo sapiens OX=9606 GN=TMEM109 PE=1 SV=1	1	1	1	1	0	1	1	1	1	1	0	1	1	1	1	1	0	1	1	1	1	1	3.7	3.7	3.7	26.21	243	243	0.0045593	2.6591		By matching	By MS/MS	By matching	By MS/MS	By MS/MS	0	3.7	3.7	3.7	3.7	3.7
Q9BVK6	Q9BVK6	1	1	1	Transmembrane emp24 domain-containing protein 9	TMED9	sp|Q9BVK6|TMED9_HUMAN Transmembrane emp24 domain-containing protein 9 OS=Homo sapiens OX=9606 GN=TMED9 PE=1 SV=2	1	1	1	1	0	0	1	0	1	1	0	0	1	0	1	1	0	0	1	0	1	1	4.7	4.7	4.7	27.277	235	235	0	6.7432			By MS/MS		By MS/MS	By matching	0	0	4.7	0	4.7	4.7
Q9BX67;Q9BX67-2	Q9BX67;Q9BX67-2	4;3	4;3	4;3	Junctional adhesion molecule C	JAM3	sp|Q9BX67|JAM3_HUMAN Junctional adhesion molecule C OS=Homo sapiens OX=9606 GN=JAM3 PE=1 SV=1;sp|Q9BX67-2|JAM3_HUMAN Isoform 2 of Junctional adhesion molecule C OS=Homo sapiens OX=9606 GN=JAM3	2	4	4	4	0	1	4	1	2	2	0	1	4	1	2	2	0	1	4	1	2	2	15.5	15.5	15.5	35.02	310	310;259	0	15.26		By matching	By MS/MS	By matching	By matching	By matching	0	2.6	15.5	2.6	5.2	5.2
Q9H0U4;Q92928	Q9H0U4	11;5	10;4	5;2	Ras-related protein Rab-1B	RAB1B	sp|Q9H0U4|RAB1B_HUMAN Ras-related protein Rab-1B OS=Homo sapiens OX=9606 GN=RAB1B PE=1 SV=1	2	11	10	5	5	9	11	8	10	11	4	8	10	8	9	10	1	3	5	3	4	5	70.6	65.2	35.8	22.171	201	201;201	0	126.03	By MS/MS	By MS/MS	By MS/MS	By MS/MS	By MS/MS	By MS/MS	31.8	58.7	70.6	49.8	60.2	70.6
Q9H254-2;Q9H254-4;Q9H254	Q9H254-2;Q9H254-4;Q9H254	1;1;1	1;1;1	1;1;1	Spectrin beta chain, non-erythrocytic 4	SPTBN4	sp|Q9H254-2|SPTN4_HUMAN Isoform 2 of Spectrin beta chain, non-erythrocytic 4 OS=Homo sapiens OX=9606 GN=SPTBN4;sp|Q9H254-4|SPTN4_HUMAN Isoform 4 of Spectrin beta chain, non-erythrocytic 4 OS=Homo sapiens OX=9606 GN=SPTBN4;sp|Q9H254|SPTN4_HUMAN Spectrin bet	3	1	1	1	1	1	0	1	1	1	1	1	0	1	1	1	1	1	0	1	1	1	1.1	1.1	1.1	146.17	1309	1309;2154;2564	1	-2	By matching	By matching		By matching	By matching	By MS/MS	1.1	1.1	0	1.1	1.1	1.1
Q9H4B7;CON__crap_maxquant|hypothetical_protein|Bos_taurus|ENSBTAP00000025008|ENSEMBL	Q9H4B7	24;8	24;8	21;5	Tubulin beta-1 chain	TUBB1	sp|Q9H4B7|TBB1_HUMAN Tubulin beta-1 chain OS=Homo sapiens OX=9606 GN=TUBB1 PE=1 SV=1	2	24	24	21	8	14	22	19	22	21	8	14	22	19	22	21	6	11	19	16	19	18	82.3	82.3	77.6	50.326	451	451;536	0	323.31	By MS/MS	By MS/MS	By MS/MS	By MS/MS	By MS/MS	By MS/MS	23.1	42.8	72.1	60.8	71.8	64.7
Q9H4G4	Q9H4G4	1	1	1	Golgi-associated plant pathogenesis-related protein 1	GLIPR2	sp|Q9H4G4|GAPR1_HUMAN Golgi-associated plant pathogenesis-related protein 1 OS=Homo sapiens OX=9606 GN=GLIPR2 PE=1 SV=3	1	1	1	1	1	1	1	1	1	0	1	1	1	1	1	0	1	1	1	1	1	0	8.4	8.4	8.4	17.218	154	154	0.003413	3.55	By matching	By matching	By matching	By MS/MS	By matching		8.4	8.4	8.4	8.4	8.4	0
Q9H4M9	Q9H4M9	14	14	5	EH domain-containing protein 1	EHD1	sp|Q9H4M9|EHD1_HUMAN EH domain-containing protein 1 OS=Homo sapiens OX=9606 GN=EHD1 PE=1 SV=2	1	14	14	5	1	3	12	5	10	9	1	3	12	5	10	9	0	1	4	2	3	2	25.1	25.1	9.2	60.626	534	534	0	37.433	By matching	By matching	By MS/MS	By MS/MS	By MS/MS	By MS/MS	2.2	5.6	24.7	10.3	19.1	18.7
Q9H7U1-4;Q9H7U1;Q9H7U1-3	Q9H7U1-4;Q9H7U1;Q9H7U1-3	1;1;1	1;1;1	1;1;1	Serine-rich coiled-coil domain-containing protein 2	CCSER2	sp|Q9H7U1-4|CCSE2_HUMAN Isoform 4 of Serine-rich coiled-coil domain-containing protein 2 OS=Homo sapiens OX=9606 GN=CCSER2;sp|Q9H7U1|CCSE2_HUMAN Serine-rich coiled-coil domain-containing protein 2 OS=Homo sapiens OX=9606 GN=CCSER2 PE=1 SV=2;sp|Q9H7U1-3|CCS	3	1	1	1	1	0	0	1	1	1	1	0	0	1	1	1	1	0	0	1	1	1	3.4	3.4	3.4	30.337	261	261;834;1047	0.0034072	3.5488	By MS/MS			By MS/MS	By MS/MS	By MS/MS	3.4	0	0	3.4	3.4	3.4
Q9H939-2;Q9H939	Q9H939-2;Q9H939	2;2	2;2	2;2	Proline-serine-threonine phosphatase-interacting protein 2	PSTPIP2	sp|Q9H939-2|PPIP2_HUMAN Isoform 2 of Proline-serine-threonine phosphatase-interacting protein 2 OS=Homo sapiens OX=9606 GN=PSTPIP2;sp|Q9H939|PPIP2_HUMAN Proline-serine-threonine phosphatase-interacting protein 2 OS=Homo sapiens OX=9606 GN=PSTPIP2 PE=1 SV=4	2	2	2	2	0	1	2	1	2	1	0	1	2	1	2	1	0	1	2	1	2	1	6.4	6.4	6.4	36.445	312	312;334	0	8.3545		By MS/MS	By MS/MS	By matching	By MS/MS	By matching	0	3.5	6.4	3.5	6.4	2.9
Q9HBI1-3;Q9HBI1;Q9HBI1-2;Q9NVD7	Q9HBI1-3;Q9HBI1;Q9HBI1-2	10;10;10;2	10;10;10;2	10;10;10;2	Beta-parvin	PARVB	sp|Q9HBI1-3|PARVB_HUMAN Isoform 3 of Beta-parvin OS=Homo sapiens OX=9606 GN=PARVB;sp|Q9HBI1|PARVB_HUMAN Beta-parvin OS=Homo sapiens OX=9606 GN=PARVB PE=1 SV=1;sp|Q9HBI1-2|PARVB_HUMAN Isoform 2 of Beta-parvin OS=Homo sapiens OX=9606 GN=PARVB	4	10	10	10	5	8	9	7	10	10	5	8	9	7	10	10	5	8	9	7	10	10	35.5	35.5	35.5	37.538	327	327;364;397;372	0	134.72	By MS/MS	By MS/MS	By MS/MS	By MS/MS	By MS/MS	By MS/MS	17.4	30	33.9	25.4	35.5	35.5
Q9NP72-3;Q9NP72;Q9NP72-2	Q9NP72-3;Q9NP72;Q9NP72-2	1;1;1	1;1;1	1;1;1	Ras-related protein Rab-18	RAB18	sp|Q9NP72-3|RAB18_HUMAN Isoform 3 of Ras-related protein Rab-18 OS=Homo sapiens OX=9606 GN=RAB18;sp|Q9NP72|RAB18_HUMAN Ras-related protein Rab-18 OS=Homo sapiens OX=9606 GN=RAB18 PE=1 SV=1;sp|Q9NP72-2|RAB18_HUMAN Isoform 2 of Ras-related protein Rab-18 OS=	3	1	1	1	0	0	0	0	1	1	0	0	0	0	1	1	0	0	0	0	1	1	10.6	10.6	10.6	15.507	142	142;206;235	0.010029	2.184					By MS/MS	By matching	0	0	0	0	10.6	10.6
Q9NQ75;Q9NQ75-3;Q9NQ75-2	Q9NQ75;Q9NQ75-3;Q9NQ75-2	4;3;3	4;3;3	4;3;3	Cas scaffolding protein family member 4	CASS4	sp|Q9NQ75|CASS4_HUMAN Cas scaffolding protein family member 4 OS=Homo sapiens OX=9606 GN=CASS4 PE=1 SV=2;sp|Q9NQ75-3|CASS4_HUMAN Isoform 3 of Cas scaffolding protein family member 4 OS=Homo sapiens OX=9606 GN=CASS4;sp|Q9NQ75-2|CASS4_HUMAN Isoform 2 of Cas	3	4	4	4	0	0	0	0	3	2	0	0	0	0	3	2	0	0	0	0	3	2	8.7	8.7	8.7	87.143	786	786;349;672	0	5.3099					By MS/MS	By MS/MS	0	0	0	0	5.9	3.9
Q9NQC3-2;Q9NQC3-5;Q9NQC3;Q9NQC3-4;Q9NQC3-6	Q9NQC3-2;Q9NQC3-5;Q9NQC3;Q9NQC3-4;Q9NQC3-6	10;9;9;7;6	10;9;9;7;6	4;3;3;1;0	Reticulon-4	RTN4	sp|Q9NQC3-2|RTN4_HUMAN Isoform B of Reticulon-4 OS=Homo sapiens OX=9606 GN=RTN4;sp|Q9NQC3-5|RTN4_HUMAN Isoform B2 of Reticulon-4 OS=Homo sapiens OX=9606 GN=RTN4;sp|Q9NQC3|RTN4_HUMAN Reticulon-4 OS=Homo sapiens OX=9606 GN=RTN4 PE=1 SV=2;sp|Q9NQC3-4|RTN4_HUM	5	10	10	4	2	5	8	7	10	8	2	5	8	7	10	8	0	1	2	1	4	2	42.1	42.1	22.8	40.317	373	373;392;1192;960;986	0	69.03	By matching	By MS/MS	By MS/MS	By MS/MS	By MS/MS	By MS/MS	4.3	15	26.5	22.8	42.1	26.5
Q9NQC3-3	Q9NQC3-3	7	1	1	Reticulon-4	RTN4	sp|Q9NQC3-3|RTN4_HUMAN Isoform C of Reticulon-4 OS=Homo sapiens OX=9606 GN=RTN4	1	7	1	1	2	5	7	7	7	7	0	1	1	1	1	1	0	1	1	1	1	1	40.2	4	4	22.395	199	199	0.0030864	2.7341	By matching	By MS/MS	By MS/MS	By MS/MS	By MS/MS	By MS/MS	8	25.1	40.2	40.2	40.2	40.2
Q9NR12-2;Q9NR12	Q9NR12-2;Q9NR12	3;3	3;3	3;3	PDZ and LIM domain protein 7	PDLIM7	sp|Q9NR12-2|PDLI7_HUMAN Isoform 2 of PDZ and LIM domain protein 7 OS=Homo sapiens OX=9606 GN=PDLIM7;sp|Q9NR12|PDLI7_HUMAN PDZ and LIM domain protein 7 OS=Homo sapiens OX=9606 GN=PDLIM7 PE=1 SV=1	2	3	3	3	0	0	1	0	3	2	0	0	1	0	3	2	0	0	1	0	3	2	8.7	8.7	8.7	46.51	423	423;457	0	6.1045			By matching		By MS/MS	By matching	0	0	3.1	0	8.7	6.1
Q9NRC6	Q9NRC6	2	2	2	Spectrin beta chain, non-erythrocytic 5	SPTBN5	sp|Q9NRC6|SPTN5_HUMAN Spectrin beta chain, non-erythrocytic 5 OS=Homo sapiens OX=9606 GN=SPTBN5 PE=1 SV=2	1	2	2	2	0	0	0	0	2	0	0	0	0	0	2	0	0	0	0	0	2	0	0.6	0.6	0.6	416.75	3674	3674	0.010072	2.2038					By MS/MS		0	0	0	0	0.6	0
Q9NRW1;Q9NRW1-2;Q53S08;Q9H0N0	Q9NRW1;Q9NRW1-2	10;8;2;2	10;8;2;2	6;5;1;1	Ras-related protein Rab-6B	RAB6B	sp|Q9NRW1|RAB6B_HUMAN Ras-related protein Rab-6B OS=Homo sapiens OX=9606 GN=RAB6B PE=1 SV=1;sp|Q9NRW1-2|RAB6B_HUMAN Isoform 2 of Ras-related protein Rab-6B OS=Homo sapiens OX=9606 GN=RAB6B	4	10	10	6	1	3	8	5	9	8	1	3	8	5	9	8	0	0	4	1	5	4	53.8	53.8	34.1	23.461	208	208;195;254;254	0	42.249	By MS/MS	By MS/MS	By MS/MS	By matching	By MS/MS	By MS/MS	5.3	13.9	47.6	24.5	48.1	46.6
Q9NTJ5;Q9NTJ5-2	Q9NTJ5;Q9NTJ5-2	14;10	14;10	14;10	Phosphatidylinositide phosphatase SAC1	SACM1L	sp|Q9NTJ5|SAC1_HUMAN Phosphatidylinositide phosphatase SAC1 OS=Homo sapiens OX=9606 GN=SACM1L PE=1 SV=2;sp|Q9NTJ5-2|SAC1_HUMAN Isoform 2 of Phosphatidylinositide phosphatase SAC1 OS=Homo sapiens OX=9606 GN=SACM1L	2	14	14	14	1	0	12	3	13	9	1	0	12	3	13	9	1	0	12	3	13	9	27.3	27.3	27.3	66.966	587	587;526	0	30.919	By matching		By MS/MS	By matching	By MS/MS	By MS/MS	1.5	0	24	4.9	25.7	15.8
Q9NTK5-3;Q9NTK5	Q9NTK5-3;Q9NTK5	1;1	1;1	1;1	Obg-like ATPase 1	OLA1	sp|Q9NTK5-3|OLA1_HUMAN Isoform 3 of Obg-like ATPase 1 OS=Homo sapiens OX=9606 GN=OLA1;sp|Q9NTK5|OLA1_HUMAN Obg-like ATPase 1 OS=Homo sapiens OX=9606 GN=OLA1 PE=1 SV=2	2	1	1	1	0	1	1	0	1	0	0	1	1	0	1	0	0	1	1	0	1	0	5.4	5.4	5.4	31.44	278	278;396	0	4.8518		By MS/MS	By MS/MS		By MS/MS		0	5.4	5.4	0	5.4	0
Q9NVA2;Q9NVA2-2	Q9NVA2;Q9NVA2-2	4;4	4;4	3;3	Septin-11	2011-09-01	sp|Q9NVA2|SEP11_HUMAN Septin-11 OS=Homo sapiens OX=9606 GN=SEPTIN11 PE=1 SV=3;sp|Q9NVA2-2|SEP11_HUMAN Isoform 2 of Septin-11 OS=Homo sapiens OX=9606 GN=SEPTIN11	2	4	4	3	0	0	2	2	2	1	0	0	2	2	2	1	0	0	1	1	1	0	11.9	11.9	9.3	49.398	429	429;439	0	7.5497			By MS/MS	By MS/MS	By MS/MS	By matching	0	0	5.1	7	4.9	2.6
Q9NX76	Q9NX76	2	2	2	CKLF-like MARVEL transmembrane domain-containing protein 6	CMTM6	sp|Q9NX76|CKLF6_HUMAN CKLF-like MARVEL transmembrane domain-containing protein 6 OS=Homo sapiens OX=9606 GN=CMTM6 PE=1 SV=1	1	2	2	2	2	1	2	1	1	1	2	1	2	1	1	1	2	1	2	1	1	1	9.8	9.8	9.8	20.419	183	183	0.003231	3.0677	By matching	By MS/MS	By MS/MS	By matching	By MS/MS	By MS/MS	9.8	6	9.8	6	6	6
Q9NY65;Q9NY65-2	Q9NY65;Q9NY65-2	16;15	4;3	4;3	Tubulin alpha-8 chain	TUBA8	sp|Q9NY65|TBA8_HUMAN Tubulin alpha-8 chain OS=Homo sapiens OX=9606 GN=TUBA8 PE=1 SV=1;sp|Q9NY65-2|TBA8_HUMAN Isoform 2 of Tubulin alpha-8 chain OS=Homo sapiens OX=9606 GN=TUBA8	2	16	4	4	5	11	14	14	16	15	1	2	3	3	4	4	1	2	3	3	4	4	43.9	10.7	10.7	50.093	449	449;383	0	10.288	By matching	By MS/MS	By MS/MS	By MS/MS	By MS/MS	By MS/MS	16	29.6	40.3	35.9	43.9	43.9
Q9NYL9;P28289-2;P28289	Q9NYL9	5;1;1	5;1;1	5;1;1	Tropomodulin-3	TMOD3	sp|Q9NYL9|TMOD3_HUMAN Tropomodulin-3 OS=Homo sapiens OX=9606 GN=TMOD3 PE=1 SV=1	3	5	5	5	0	0	2	2	5	5	0	0	2	2	5	5	0	0	2	2	5	5	20.2	20.2	20.2	39.594	352	352;232;359	0	16.58			By matching	By MS/MS	By MS/MS	By MS/MS	0	0	9.9	8.5	20.2	20.2
Q9NZN3;Q9NZN3-2;Q9H223	Q9NZN3	14;2;2	5;0;0	5;0;0	EH domain-containing protein 3	EHD3	sp|Q9NZN3|EHD3_HUMAN EH domain-containing protein 3 OS=Homo sapiens OX=9606 GN=EHD3 PE=1 SV=2	3	14	5	5	2	4	11	3	12	9	1	2	3	0	5	2	1	2	3	0	5	2	32.9	17	17	60.886	535	535;175;541	0	31.877	By matching	By MS/MS	By MS/MS	By matching	By MS/MS	By MS/MS	4.5	7.9	24.3	5.6	29.3	18.7
Q9NZT1	Q9NZT1	3	3	3	Calmodulin-like protein 5	CALML5	sp|Q9NZT1|CALL5_HUMAN Calmodulin-like protein 5 OS=Homo sapiens OX=9606 GN=CALML5 PE=1 SV=2	1	3	3	3	3	3	0	2	1	1	3	3	0	2	1	1	3	3	0	2	1	1	30.8	30.8	30.8	15.892	146	146	0	24.214	By MS/MS	By MS/MS		By MS/MS	By MS/MS	By MS/MS	30.8	30.8	0	25.3	9.6	9.6
Q9P035-2;Q9P035	Q9P035-2;Q9P035	1;1	1;1	1;1	Very-long-chain (3R)-3-hydroxyacyl-CoA dehydratase 3	HACD3	sp|Q9P035-2|HACD3_HUMAN Isoform 2 of Very-long-chain (3R)-3-hydroxyacyl-CoA dehydratase 3 OS=Homo sapiens OX=9606 GN=HACD3;sp|Q9P035|HACD3_HUMAN Very-long-chain (3R)-3-hydroxyacyl-CoA dehydratase 3 OS=Homo sapiens OX=9606 GN=HACD3 PE=1 SV=2	2	1	1	1	0	0	1	0	1	0	0	0	1	0	1	0	0	0	1	0	1	0	6.8	6.8	6.8	36.43	307	307;362	0	9.2238			By MS/MS		By MS/MS		0	0	6.8	0	6.8	0
Q9P0L0;Q9P0L0-2	Q9P0L0;Q9P0L0-2	4;4	4;4	4;4	Vesicle-associated membrane protein-associated protein A	VAPA	sp|Q9P0L0|VAPA_HUMAN Vesicle-associated membrane protein-associated protein A OS=Homo sapiens OX=9606 GN=VAPA PE=1 SV=3;sp|Q9P0L0-2|VAPA_HUMAN Isoform 2 of Vesicle-associated membrane protein-associated protein A OS=Homo sapiens OX=9606 GN=VAPA	2	4	4	4	0	1	0	1	4	3	0	1	0	1	4	3	0	1	0	1	4	3	19.7	19.7	19.7	27.893	249	249;294	0	8.7005		By matching		By matching	By MS/MS	By MS/MS	0	6.4	0	4.4	19.7	16.5
Q9P270	Q9P270	1	1	1	SLAIN motif-containing protein 2	SLAIN2	sp|Q9P270|SLAI2_HUMAN SLAIN motif-containing protein 2 OS=Homo sapiens OX=9606 GN=SLAIN2 PE=1 SV=2	1	1	1	1	0	0	0	0	1	0	0	0	0	0	1	0	0	0	0	0	1	0	4.6	4.6	4.6	62.543	581	581	0.0045802	2.6674					By MS/MS		0	0	0	0	4.6	0
Q9UBW5;Q9UBW5-3;Q9UBW5-2	Q9UBW5;Q9UBW5-3;Q9UBW5-2	15;14;13	15;14;13	15;14;13	Bridging integrator 2	BIN2	sp|Q9UBW5|BIN2_HUMAN Bridging integrator 2 OS=Homo sapiens OX=9606 GN=BIN2 PE=1 SV=3;sp|Q9UBW5-3|BIN2_HUMAN Isoform 3 of Bridging integrator 2 OS=Homo sapiens OX=9606 GN=BIN2;sp|Q9UBW5-2|BIN2_HUMAN Isoform 2 of Bridging integrator 2 OS=Homo sapiens OX=9606	3	15	15	15	0	5	8	10	15	11	0	5	8	10	15	11	0	5	8	10	15	11	33.8	33.8	33.8	61.874	565	565;539;533	0	88.184		By MS/MS	By MS/MS	By MS/MS	By MS/MS	By MS/MS	0	11	18.1	19.8	33.8	23.2
Q9UDY2-5;Q9UDY2-4;Q9UDY2-2;Q9UDY2-6;Q9UDY2-3;Q9UDY2;Q9UDY2-7	Q9UDY2-5;Q9UDY2-4;Q9UDY2-2;Q9UDY2-6;Q9UDY2-3;Q9UDY2;Q9UDY2-7	1;1;1;1;1;1;1	1;1;1;1;1;1;1	1;1;1;1;1;1;1	Tight junction protein ZO-2	TJP2	sp|Q9UDY2-5|ZO2_HUMAN Isoform A3 of Tight junction protein ZO-2 OS=Homo sapiens OX=9606 GN=TJP2;sp|Q9UDY2-4|ZO2_HUMAN Isoform C2 of Tight junction protein ZO-2 OS=Homo sapiens OX=9606 GN=TJP2;sp|Q9UDY2-2|ZO2_HUMAN Isoform A2 of Tight junction protein ZO-2	7	1	1	1	0	0	1	0	1	1	0	0	1	0	1	1	0	0	1	0	1	1	1.2	1.2	1.2	111.66	993	993;1020;1043;1157;1167;1190;1221	0.010086	2.2053			By MS/MS		By MS/MS	By matching	0	0	1.2	0	1.2	1.2
Q9UFN0	Q9UFN0	3	3	3	Protein NipSnap homolog 3A	NIPSNAP3A	sp|Q9UFN0|NPS3A_HUMAN Protein NipSnap homolog 3A OS=Homo sapiens OX=9606 GN=NIPSNAP3A PE=1 SV=2	1	3	3	3	0	0	2	0	3	1	0	0	2	0	3	1	0	0	2	0	3	1	13.8	13.8	13.8	28.466	247	247	0	6.6279			By MS/MS		By MS/MS	By matching	0	0	8.1	0	13.8	3.2
Q9UHG3;Q9UHG3-2	Q9UHG3;Q9UHG3-2	11;10	11;10	11;10	Prenylcysteine oxidase 1	PCYOX1	sp|Q9UHG3|PCYOX_HUMAN Prenylcysteine oxidase 1 OS=Homo sapiens OX=9606 GN=PCYOX1 PE=1 SV=3;sp|Q9UHG3-2|PCYOX_HUMAN Isoform 2 of Prenylcysteine oxidase 1 OS=Homo sapiens OX=9606 GN=PCYOX1	2	11	11	11	2	5	5	11	9	8	2	5	5	11	9	8	2	5	5	11	9	8	30.5	30.5	30.5	56.639	505	505;428	0	68.544	By matching	By MS/MS	By MS/MS	By MS/MS	By MS/MS	By MS/MS	5.7	14.9	14.9	30.5	23.2	22
Q9UIB8-3;Q9UIB8-2;Q9UIB8;Q9UIB8-6;Q9UIB8-5;Q9UIB8-4;Q9UIB8-7	Q9UIB8-3;Q9UIB8-2;Q9UIB8;Q9UIB8-6;Q9UIB8-5;Q9UIB8-4	3;3;3;2;2;2;1	3;3;3;2;2;2;1	3;3;3;2;2;2;1	SLAM family member 5	CD84	sp|Q9UIB8-3|SLAF5_HUMAN Isoform 3 of SLAM family member 5 OS=Homo sapiens OX=9606 GN=CD84;sp|Q9UIB8-2|SLAF5_HUMAN Isoform 2 of SLAM family member 5 OS=Homo sapiens OX=9606 GN=CD84;sp|Q9UIB8|SLAF5_HUMAN SLAM family member 5 OS=Homo sapiens OX=9606 GN=CD84 P	7	3	3	3	0	0	2	0	2	2	0	0	2	0	2	2	0	0	2	0	2	2	11.6	11.6	11.6	36.87	328	328;339;345;241;272;280;214	0	7.0986			By MS/MS		By MS/MS	By MS/MS	0	0	8.8	0	8.8	9.5
Q9UJU6;Q9UJU6-6;Q9UJU6-2;Q9UJU6-5;Q9UJU6-3;Q9UJU6-4	Q9UJU6;Q9UJU6-6;Q9UJU6-2;Q9UJU6-5;Q9UJU6-3;Q9UJU6-4	7;6;6;5;5;4	7;6;6;5;5;4	7;6;6;5;5;4	Drebrin-like protein	DBNL	sp|Q9UJU6|DBNL_HUMAN Drebrin-like protein OS=Homo sapiens OX=9606 GN=DBNL PE=1 SV=1;sp|Q9UJU6-6|DBNL_HUMAN Isoform 6 of Drebrin-like protein OS=Homo sapiens OX=9606 GN=DBNL;sp|Q9UJU6-2|DBNL_HUMAN Isoform 2 of Drebrin-like protein OS=Homo sapiens OX=9606 GN	6	7	7	7	0	0	0	1	7	4	0	0	0	1	7	4	0	0	0	1	7	4	18.1	18.1	18.1	48.207	430	430;382;431;327;439;336	0	14.018				By matching	By MS/MS	By MS/MS	0	0	0	2.6	18.1	11.4
Q9UL25	Q9UL25	1	1	1	Ras-related protein Rab-21	RAB21	sp|Q9UL25|RAB21_HUMAN Ras-related protein Rab-21 OS=Homo sapiens OX=9606 GN=RAB21 PE=1 SV=3	1	1	1	1	0	0	1	0	1	0	0	0	1	0	1	0	0	0	1	0	1	0	7.6	7.6	7.6	24.347	225	225	0	5.7731			By MS/MS		By matching		0	0	7.6	0	7.6	0
Q9ULV4;Q9ULV4-2;Q9ULV4-3	Q9ULV4;Q9ULV4-2;Q9ULV4-3	12;12;12	12;12;12	12;12;12	Coronin-1C	CORO1C	sp|Q9ULV4|COR1C_HUMAN Coronin-1C OS=Homo sapiens OX=9606 GN=CORO1C PE=1 SV=1;sp|Q9ULV4-2|COR1C_HUMAN Isoform 2 of Coronin-1C OS=Homo sapiens OX=9606 GN=CORO1C;sp|Q9ULV4-3|COR1C_HUMAN Isoform 3 of Coronin-1C OS=Homo sapiens OX=9606 GN=CORO1C	3	12	12	12	3	6	9	7	10	11	3	6	9	7	10	11	3	6	9	7	10	11	28.9	28.9	28.9	53.248	474	474;480;527	0	43.34	By matching	By MS/MS	By MS/MS	By MS/MS	By MS/MS	By MS/MS	7.2	15.6	26.2	20.3	28.7	28.7
Q9UNS2	Q9UNS2	1	1	1	COP9 signalosome complex subunit 3	COPS3	sp|Q9UNS2|CSN3_HUMAN COP9 signalosome complex subunit 3 OS=Homo sapiens OX=9606 GN=COPS3 PE=1 SV=3	1	1	1	1	0	1	1	1	1	1	0	1	1	1	1	1	0	1	1	1	1	1	2.8	2.8	2.8	47.873	423	423	0	4.3477		By matching	By MS/MS	By matching	By MS/MS	By matching	0	2.8	2.8	2.8	2.8	2.8
Q9Y277;Q9Y277-2	Q9Y277;Q9Y277-2	7;6	7;6	7;6	Voltage-dependent anion-selective channel protein 3	VDAC3	sp|Q9Y277|VDAC3_HUMAN Voltage-dependent anion-selective channel protein 3 OS=Homo sapiens OX=9606 GN=VDAC3 PE=1 SV=1;sp|Q9Y277-2|VDAC3_HUMAN Isoform 2 of Voltage-dependent anion-selective channel protein 3 OS=Homo sapiens OX=9606 GN=VDAC3	2	7	7	7	1	2	6	4	7	5	1	2	6	4	7	5	1	2	6	4	7	5	37.8	37.8	37.8	30.658	283	283;284	0	147	By matching	By MS/MS	By MS/MS	By MS/MS	By MS/MS	By MS/MS	2.8	7.4	31.8	17	37.8	23.7
Q9Y2A7;Q9Y2A7-2	Q9Y2A7;Q9Y2A7-2	5;5	5;5	5;5	Nck-associated protein 1	NCKAP1	sp|Q9Y2A7|NCKP1_HUMAN Nck-associated protein 1 OS=Homo sapiens OX=9606 GN=NCKAP1 PE=1 SV=1;sp|Q9Y2A7-2|NCKP1_HUMAN Isoform 2 of Nck-associated protein 1 OS=Homo sapiens OX=9606 GN=NCKAP1	2	5	5	5	0	0	4	0	1	2	0	0	4	0	1	2	0	0	4	0	1	2	5.1	5.1	5.1	128.79	1128	1128;1134	0	7.918			By MS/MS		By matching	By MS/MS	0	0	4.1	0	0.8	1.8
Q9Y3P9	Q9Y3P9	1	1	1	Rab GTPase-activating protein 1	RABGAP1	sp|Q9Y3P9|RBGP1_HUMAN Rab GTPase-activating protein 1 OS=Homo sapiens OX=9606 GN=RABGAP1 PE=1 SV=3	1	1	1	1	0	0	0	0	1	0	0	0	0	0	1	0	0	0	0	0	1	0	1.1	1.1	1.1	121.74	1069	1069	0.0031299	2.8046					By MS/MS		0	0	0	0	1.1	0
Q9Y490;Q9Y4G6	Q9Y490	154;16	154;16	154;16	Talin-1	TLN1	sp|Q9Y490|TLN1_HUMAN Talin-1 OS=Homo sapiens OX=9606 GN=TLN1 PE=1 SV=3	2	154	154	154	106	122	137	133	145	147	106	122	137	133	145	147	106	122	137	133	145	147	72.8	72.8	72.8	269.76	2541	2541;2542	0	323.31	By MS/MS	By MS/MS	By MS/MS	By MS/MS	By MS/MS	By MS/MS	50.3	58.9	66.9	62	71.1	70.5
Q9Y4D1-3;Q9Y4D1-2;Q9Y4D1	Q9Y4D1-3;Q9Y4D1-2;Q9Y4D1	3;3;3	3;3;3	3;3;3	Disheveled-associated activator of morphogenesis 1	DAAM1	sp|Q9Y4D1-3|DAAM1_HUMAN Isoform 3 of Disheveled-associated activator of morphogenesis 1 OS=Homo sapiens OX=9606 GN=DAAM1;sp|Q9Y4D1-2|DAAM1_HUMAN Isoform 2 of Disheveled-associated activator of morphogenesis 1 OS=Homo sapiens OX=9606 GN=DAAM1;sp|Q9Y4D1|DAAM	3	3	3	3	0	2	3	1	2	1	0	2	3	1	2	1	0	2	3	1	2	1	3.1	3.1	3.1	100.74	882	882;1068;1078	0	5.0592		By matching	By MS/MS	By matching	By matching	By matching	0	1.9	3.1	1	1.9	1
Q9Y613	Q9Y613	8	8	8	FH1/FH2 domain-containing protein 1	FHOD1	sp|Q9Y613|FHOD1_HUMAN FH1/FH2 domain-containing protein 1 OS=Homo sapiens OX=9606 GN=FHOD1 PE=1 SV=3	1	8	8	8	1	1	1	1	7	6	1	1	1	1	7	6	1	1	1	1	7	6	10.4	10.4	10.4	126.55	1164	1164	0	28.098	By matching	By matching	By MS/MS	By MS/MS	By MS/MS	By MS/MS	1.3	1.3	1.3	1.3	9.1	6.7
Q9Y624;Q9Y624-2	Q9Y624;Q9Y624-2	6;3	6;3	6;3	Junctional adhesion molecule A	F11R	sp|Q9Y624|JAM1_HUMAN Junctional adhesion molecule A OS=Homo sapiens OX=9606 GN=F11R PE=1 SV=1;sp|Q9Y624-2|JAM1_HUMAN Isoform 2 of Junctional adhesion molecule A OS=Homo sapiens OX=9606 GN=F11R	2	6	6	6	3	5	6	5	5	6	3	5	6	5	5	6	3	5	6	5	5	6	24.7	24.7	24.7	32.583	299	299;250	0	16.559	By matching	By MS/MS	By MS/MS	By matching	By MS/MS	By MS/MS	9.7	24.7	24.7	17.4	17.4	24.7
Q9Y6C2;Q9Y6C2-2	Q9Y6C2;Q9Y6C2-2	10;5	10;5	10;5	EMILIN-1	EMILIN1	sp|Q9Y6C2|EMIL1_HUMAN EMILIN-1 OS=Homo sapiens OX=9606 GN=EMILIN1 PE=1 SV=3;sp|Q9Y6C2-2|EMIL1_HUMAN Isoform 2 of EMILIN-1 OS=Homo sapiens OX=9606 GN=EMILIN1	2	10	10	10	0	0	8	5	10	9	0	0	8	5	10	9	0	0	8	5	10	9	12.2	12.2	12.2	106.69	1016	1016;347	0	37.459			By MS/MS	By matching	By MS/MS	By MS/MS	0	0	8.9	6.7	12.2	11.5
Q9Y6E0;Q9Y6E0-2	Q9Y6E0;Q9Y6E0-2	2;1	2;1	2;1	Serine/threonine-protein kinase 24;Serine/threonine-protein kinase 24 36 kDa subunit;Serine/threonine-protein kinase 24 12 kDa subunit	STK24	sp|Q9Y6E0|STK24_HUMAN Serine/threonine-protein kinase 24 OS=Homo sapiens OX=9606 GN=STK24 PE=1 SV=1;sp|Q9Y6E0-2|STK24_HUMAN Isoform A of Serine/threonine-protein kinase 24 OS=Homo sapiens OX=9606 GN=STK24	2	2	2	2	0	1	1	1	1	1	0	1	1	1	1	1	0	1	1	1	1	1	6.5	6.5	6.5	49.307	443	443;431	0	8.01		By MS/MS	By MS/MS	By MS/MS	By MS/MS	By matching	0	3.2	3.4	3.2	3.4	3.2
Q9Y6N5	Q9Y6N5	1	1	1	Sulfide:quinone oxidoreductase, mitochondrial	SQRDL	sp|Q9Y6N5|SQOR_HUMAN Sulfide:quinone oxidoreductase, mitochondrial OS=Homo sapiens OX=9606 GN=SQOR PE=1 SV=1	1	1	1	1	1	0	1	0	0	0	1	0	1	0	0	0	1	0	1	0	0	0	3.1	3.1	3.1	49.96	450	450	0.0087591	2.2556	By matching		By MS/MS				3.1	0	3.1	0	0	0
Q9Y6R7	Q9Y6R7	5	5	5	IgGFc-binding protein	FCGBP	sp|Q9Y6R7|FCGBP_HUMAN IgGFc-binding protein OS=Homo sapiens OX=9606 GN=FCGBP PE=1 SV=3	1	5	5	5	1	3	5	0	2	3	1	3	5	0	2	3	1	3	5	0	2	3	1.4	1.4	1.4	572.01	5405	5405	0	7.3434	By matching	By MS/MS	By MS/MS		By matching	By matching	0.5	0.9	1.4	0	0.7	0.9
Q9Y6W5-2;Q9Y6W5;Q9UPY6-2;Q9UPY6	Q9Y6W5-2;Q9Y6W5;Q9UPY6-2;Q9UPY6	2;2;1;1	2;2;1;1	2;2;1;1	Wiskott-Aldrich syndrome protein family member 2;Wiskott-Aldrich syndrome protein family member 3	WASF2;WASF3	sp|Q9Y6W5-2|WASF2_HUMAN Isoform 2 of Wiskott-Aldrich syndrome protein family member 2 OS=Homo sapiens OX=9606 GN=WASF2;sp|Q9Y6W5|WASF2_HUMAN Wiskott-Aldrich syndrome protein family member 2 OS=Homo sapiens OX=9606 GN=WASF2 PE=1 SV=3;sp|Q9UPY6-2|WASF3_HUMAN	4	2	2	2	0	0	2	1	2	2	0	0	2	1	2	2	0	0	2	1	2	2	11.4	11.4	11.4	31.979	281	281;498;499;502	0	9.3448			By MS/MS	By MS/MS	By MS/MS	By MS/MS	0	0	11.4	4.6	11.4	11.4
REV__A6NCI8	REV__A6NCI8	1	1	1			sp|A6NCI8|CB078_HUMAN Uncharacterized protein C2orf78 OS=Homo sapiens OX=9606 GN=C2orf78 PE=2 SV=3	1	1	1	1	1	1	1	1	1	1	1	1	1	1	1	1	1	1	1	1	1	1	0	0	0	100.17	922	922	1	-2	By matching	By MS/MS	By matching	By matching	By matching	By matching	0	0	0	0	0	0
REV__O14782	REV__O14782	1	1	1			sp|O14782|KIF3C_HUMAN Kinesin-like protein KIF3C OS=Homo sapiens OX=9606 GN=KIF3C PE=1 SV=3	1	1	1	1	1	1	1	1	1	1	1	1	1	1	1	1	1	1	1	1	1	1	0	0	0	89.425	793	793	0.010174	2.239	By matching	By MS/MS	By MS/MS	By MS/MS	By matching	By MS/MS	0	0	0	0	0	0
REV__P52735-3;REV__P52735-2	REV__P52735-3;REV__P52735-2	2;1	2;1	2;1			sp|P52735-3|VAV2_HUMAN Isoform 3 of Guanine nucleotide exchange factor VAV2 OS=Homo sapiens OX=9606 GN=VAV2;sp|P52735-2|VAV2_HUMAN Isoform 2 of Guanine nucleotide exchange factor VAV2 OS=Homo sapiens OX=9606 GN=VAV2	2	2	2	2	1	2	1	1	1	1	1	2	1	1	1	1	1	2	1	1	1	1	0	0	0	97.031	839	839;868	0.0034188	3.5507	By matching	By MS/MS	By MS/MS	By MS/MS	By MS/MS	By MS/MS	0	0	0	0	0	0
REV__Q07157-2;REV__Q07157;REV__Q9UDY2-5;REV__Q9UDY2-4;REV__Q9UDY2-2;REV__Q9UDY2-6;REV__Q9UDY2-3;REV__Q9UDY2;REV__Q9UDY2-7	REV__Q07157-2;REV__Q07157;REV__Q9UDY2-5;REV__Q9UDY2-4;REV__Q9UDY2-2;REV__Q9UDY2-6;REV__Q9UDY2-3;REV__Q9UDY2;REV__Q9UDY2-7	2;2;1;1;1;1;1;1;1	2;2;1;1;1;1;1;1;1	2;2;1;1;1;1;1;1;1			sp|Q07157-2|ZO1_HUMAN Isoform Short of Tight junction protein ZO-1 OS=Homo sapiens OX=9606 GN=TJP1;sp|Q07157|ZO1_HUMAN Tight junction protein ZO-1 OS=Homo sapiens OX=9606 GN=TJP1 PE=1 SV=3;sp|Q9UDY2-5|ZO2_HUMAN Isoform A3 of Tight junction protein ZO-2 OS=	9	2	2	2	1	1	1	1	2	2	1	1	1	1	2	2	1	1	1	1	2	2	0	0	0	186.96	1668	1668;1748;993;1020;1043;1157;1167;1190;1221	0.0017762	4.057	By matching	By MS/MS	By MS/MS	By matching	By MS/MS	By MS/MS	0	0	0	0	0	0
REV__Q07866-8;REV__Q07866-2;REV__Q07866-3;REV__Q07866;REV__Q07866-7;REV__Q07866-5;REV__Q07866-10;REV__Q07866-6;REV__Q07866-4;REV__Q07866-9	REV__Q07866-8;REV__Q07866-2;REV__Q07866-3;REV__Q07866;REV__Q07866-7;REV__Q07866-5;REV__Q07866-10;REV__Q07866-6;REV__Q07866-4;REV__Q07866-9	1;1;1;1;1;1;1;1;1;1	1;1;1;1;1;1;1;1;1;1	1;1;1;1;1;1;1;1;1;1			sp|Q07866-8|KLC1_HUMAN Isoform S of Kinesin light chain 1 OS=Homo sapiens OX=9606 GN=KLC1;sp|Q07866-2|KLC1_HUMAN Isoform C of Kinesin light chain 1 OS=Homo sapiens OX=9606 GN=KLC1;sp|Q07866-3|KLC1_HUMAN Isoform G of Kinesin light chain 1 OS=Homo sapiens OX	10	1	1	1	1	1	1	1	1	1	1	1	1	1	1	1	1	1	1	1	1	1	0	0	0	62.825	551	551;560;564;573;584;616;618;628;637;639	1	-2	By MS/MS	By MS/MS	By matching	By MS/MS	By matching	By MS/MS	0	0	0	0	0	0
REV__Q5T2Q4	REV__Q5T2Q4	1	1	1			sp|Q5T2Q4|CCYL2_HUMAN Cyclin-Y-like protein 2 OS=Homo sapiens OX=9606 GN=CCNYL2 PE=3 SV=2	1	1	1	1	0	0	0	1	1	1	0	0	0	1	1	1	0	0	0	1	1	1	0	0	0	41.278	361	361	0.0074963	2.5426				By MS/MS	By matching	By MS/MS	0	0	0	0	0	0
REV__Q6ZTR5;REV__Q6ZTR5-6	REV__Q6ZTR5;REV__Q6ZTR5-6	2;1	2;1	2;1			sp|Q6ZTR5|CFA47_HUMAN Cilia- and flagella-associated protein 47 OS=Homo sapiens OX=9606 GN=CFAP47 PE=2 SV=5;sp|Q6ZTR5-6|CFA47_HUMAN Isoform 6 of Cilia- and flagella-associated protein 47 OS=Homo sapiens OX=9606 GN=CFAP47	2	2	2	2	1	1	1	1	0	2	1	1	1	1	0	2	1	1	1	1	0	2	0	0	0	361.62	3187	3187;1927	0.0089419	2.463	By matching	By matching	By matching	By matching		By MS/MS	0	0	0	0	0	0
REV__Q8N944	REV__Q8N944	1	1	1			sp|Q8N944|AMER3_HUMAN APC membrane recruitment protein 3 OS=Homo sapiens OX=9606 GN=AMER3 PE=1 SV=2	1	1	1	1	1	1	1	1	1	1	1	1	1	1	1	1	1	1	1	1	1	1	0	0	0	90.444	861	861	1	-2	By matching	By MS/MS	By matching	By MS/MS	By MS/MS	By MS/MS	0	0	0	0	0	0
REV__Q8WXH0;REV__Q8WXH0-2;REV__Q8WXH0-6;REV__Q8WXH0-11;REV__Q8WXH0-12;REV__Q8WXH0-5;REV__Q8WXH0-10;REV__Q8WXH0-4;REV__Q8WXH0-3;REV__Q8WXH0-13;REV__Q8WXH0-7	REV__Q8WXH0;REV__Q8WXH0-2;REV__Q8WXH0-6;REV__Q8WXH0-11;REV__Q8WXH0-12;REV__Q8WXH0-5;REV__Q8WXH0-10;REV__Q8WXH0-4;REV__Q8WXH0-3;REV__Q8WXH0-13;REV__Q8WXH0-7	2;2;1;1;1;1;1;1;1;1;1	2;2;1;1;1;1;1;1;1;1;1	2;2;1;1;1;1;1;1;1;1;1			sp|Q8WXH0|SYNE2_HUMAN Nesprin-2 OS=Homo sapiens OX=9606 GN=SYNE2 PE=1 SV=3;sp|Q8WXH0-2|SYNE2_HUMAN Isoform 2 of Nesprin-2 OS=Homo sapiens OX=9606 GN=SYNE2;sp|Q8WXH0-6|SYNE2_HUMAN Isoform 6 of Nesprin-2 OS=Homo sapiens OX=9606 GN=SYNE2;sp|Q8WXH0-11|SYNE2_HU	11	2	2	2	1	0	0	0	1	0	1	0	0	0	1	0	1	0	0	0	1	0	0	0	0	796.43	6885	6885;6907;429;451;542;556;667;763;855;1035;3270	0.0046083	2.7049	By MS/MS				By MS/MS		0	0	0	0	0	0
REV__Q96PP8	REV__Q96PP8	1	1	1			sp|Q96PP8|GBP5_HUMAN Guanylate-binding protein 5 OS=Homo sapiens OX=9606 GN=GBP5 PE=1 SV=1	1	1	1	1	0	0	1	1	1	1	0	0	1	1	1	1	0	0	1	1	1	1	0	0	0	66.616	586	586	1	-2			By MS/MS	By matching	By MS/MS	By MS/MS	0	0	0	0	0	0
REV__Q9BZJ4-2;REV__Q9BZJ4	REV__Q9BZJ4-2;REV__Q9BZJ4	1;1	1;1	1;1			sp|Q9BZJ4-2|S2539_HUMAN Isoform 2 of Solute carrier family 25 member 39 OS=Homo sapiens OX=9606 GN=SLC25A39;sp|Q9BZJ4|S2539_HUMAN Solute carrier family 25 member 39 OS=Homo sapiens OX=9606 GN=SLC25A39 PE=2 SV=2	2	1	1	1	0	1	0	1	0	0	0	1	0	1	0	0	0	1	0	1	0	0	0	0	0	38.564	351	351;359	1	-2		By matching		By MS/MS			0	0	0	0	0	0
REV__Q9H4E7	REV__Q9H4E7	1	1	1			sp|Q9H4E7|DEFI6_HUMAN Differentially expressed in FDCP 6 homolog OS=Homo sapiens OX=9606 GN=DEF6 PE=1 SV=1	1	1	1	1	0	0	1	0	1	1	0	0	1	0	1	1	0	0	1	0	1	1	0	0	0	73.91	631	631	0.006015	2.5558			By matching		By matching	By MS/MS	0	0	0	0	0	0
REV__Q9Y5I1-2;REV__Q9Y5I1	REV__Q9Y5I1-2;REV__Q9Y5I1	1;1	1;1	1;1			sp|Q9Y5I1-2|PCDAB_HUMAN Isoform 2 of Protocadherin alpha-11 OS=Homo sapiens OX=9606 GN=PCDHA11;sp|Q9Y5I1|PCDAB_HUMAN Protocadherin alpha-11 OS=Homo sapiens OX=9606 GN=PCDHA11 PE=2 SV=1	2	1	1	1	1	1	1	0	0	1	1	1	1	0	0	1	1	1	1	0	0	1	0	0	0	88.391	810	810;949	1	-2	By matching	By MS/MS	By matching			By matching	0	0	0	0	0	0
[truncated: 32 more columns]
